# Supplementary material for: Regulatory role of lncH19 in RAC1 alternative splicing: implication for RAC1B expression in colorectal cancer
Source: J Exp Clin Cancer Res. 2024 Aug 5;43:217. doi: 10.1186/s13046-024-03139-z (PMC11299361; doi:10.1186/s13046-024-03139-z)
Supplement: Supplementary file 1 — Supplementary Material 1 [file 13046_2024_3139_MOESM1_ESM.csv]

	Peak	Strand	Exons	Transcripts	Gene stable ID	Gene name	Transcript stable ID	Ensembl Canonical	Transcript type	Item	Type
0	1A2_vs_1C2_peak_100	+		ENST00000427524	ENSG00000236065	ENSG00000236065	ENST00000427524	1.0	lncRNA	Intron	Noncoding RNA
1	1A2_vs_1C2_peak_99	+		ENST00000427524	ENSG00000236065	ENSG00000236065	ENST00000427524	1.0	lncRNA	Intron	Noncoding RNA
2	1A2_vs_1C2_peak_1003	-	ENSE00001300582	ENST00000361566	ENSG00000171345	KRT19	ENST00000361566	1.0	protein_coding	Exon	Protein coding
3	1A2_vs_1C2_peak_1004	-	ENSE00003605135	ENST00000361566	ENSG00000171345	KRT19	ENST00000361566	1.0	protein_coding	Exon	Protein coding
4	1A2_vs_1C2_peak_1004	-	ENSE00001322749	ENST00000361566	ENSG00000171345	KRT19	ENST00000361566	1.0	protein_coding	Exon	Protein coding
5	1A2_vs_1C2_peak_1006	+	ENSE00001952407	ENST00000469257	ENSG00000173812	EIF1	ENST00000469257	1.0	protein_coding	Exon	Protein coding
6	1A2_vs_1C2_peak_1010	-	ENSE00003844307	ENST00000225603	ENSG00000108468	CBX1	ENST00000225603	1.0	protein_coding	Exon	Protein coding
7	1A2_vs_1C2_peak_1013	+	ENSE00002044311	ENST00000505658	ENSG00000108848	LUC7L3	ENST00000505658	1.0	protein_coding	Exon	Protein coding
8	1A2_vs_1C2_peak_1015	+	ENSE00001956093	ENST00000393196	ENSG00000239672	NME1	ENST00000393196	1.0	protein_coding	Exon	Protein coding
9	1A2_vs_1C2_peak_1015	+		ENST00000555572	ENSG00000011052	NME1-NME2	ENST00000555572	1.0	protein_coding	Intron	Protein coding
10	1A2_vs_1C2_peak_1018	-	ENSE00003656061	ENST00000258962	ENSG00000136450	SRSF1	ENST00000258962	1.0	protein_coding	Exon	Protein coding
11	1A2_vs_1C2_peak_1019	-	ENSE00003656061	ENST00000258962	ENSG00000136450	SRSF1	ENST00000258962	1.0	protein_coding	Exon	Protein coding
12	1A2_vs_1C2_peak_1020	-	ENSE00003674217	ENST00000258962	ENSG00000136450	SRSF1	ENST00000258962	1.0	protein_coding	Exon	Protein coding
13	1A2_vs_1C2_peak_1020	-	ENSE00003656061	ENST00000258962	ENSG00000136450	SRSF1	ENST00000258962	1.0	protein_coding	Exon	Protein coding
14	1A2_vs_1C2_peak_102	-	ENSE00001460205	ENST00000357214	ENSG00000116560	SFPQ	ENST00000357214	1.0	protein_coding	Exon	Protein coding
15	1A2_vs_1C2_peak_104	-	ENSE00000956032	ENST00000357214	ENSG00000116560	SFPQ	ENST00000357214	1.0	protein_coding	Exon	Protein coding
16	1A2_vs_1C2_peak_104	-	ENSE00000956033	ENST00000357214	ENSG00000116560	SFPQ	ENST00000357214	1.0	protein_coding	Exon	Protein coding
17	1A2_vs_1C2_peak_105	-	ENSE00000956031	ENST00000357214	ENSG00000116560	SFPQ	ENST00000357214	1.0	protein_coding	Exon	Protein coding
18	1A2_vs_1C2_peak_107	-	ENSE00000956027	ENST00000357214	ENSG00000116560	SFPQ	ENST00000357214	1.0	protein_coding	Exon	Protein coding
19	1A2_vs_1C2_peak_107	-	ENSE00000956028	ENST00000357214	ENSG00000116560	SFPQ	ENST00000357214	1.0	protein_coding	Exon	Protein coding
20	1A2_vs_1C2_peak_1021	-	ENSE00002734637	ENST00000330137	ENSG00000182628	SKA2	ENST00000330137	1.0	protein_coding	Exon	Protein coding
21	1A2_vs_1C2_peak_1024	+	ENSE00003980608	ENST00000269122	ENSG00000141367	CLTC	ENST00000269122	1.0	protein_coding	Exon	Protein coding
22	1A2_vs_1C2_peak_1026	+	ENSE00003569645	ENST00000262291	ENSG00000062716	VMP1	ENST00000262291	1.0	protein_coding	Exon	Protein coding
23	1A2_vs_1C2_peak_1026	+	ENSE00002943049	ENST00000262291	ENSG00000062716	VMP1	ENST00000262291	1.0	protein_coding	Exon	Protein coding
24	1A2_vs_1C2_peak_1027	+	ENSE00002943049	ENST00000262291	ENSG00000062716	VMP1	ENST00000262291	1.0	protein_coding	Exon	Protein coding
25	1A2_vs_1C2_peak_1030	-	ENSE00001347617	ENST00000225726	ENSG00000108588	CCDC47	ENST00000225726	1.0	protein_coding	Exon	Protein coding
26	1A2_vs_1C2_peak_1030	-		ENST00000580553	ENSG00000125695	ENSG00000125695	ENST00000580553	1.0	nonsense_mediated_decay	Intron	Protein coding
27	1A2_vs_1C2_peak_1031	+	ENSE00003890079	ENST00000389924	ENSG00000198231	DDX42	ENST00000389924	1.0	protein_coding	Exon	Protein coding
28	1A2_vs_1C2_peak_1032	-	ENSE00003621662	ENST00000225792	ENSG00000108654	DDX5	ENST00000225792	1.0	protein_coding	Exon	Protein coding
29	1A2_vs_1C2_peak_1032	-	ENSE00003558396	ENST00000225792	ENSG00000108654	DDX5	ENST00000225792	1.0	protein_coding	Exon	Protein coding
30	1A2_vs_1C2_peak_1032	-	ENSE00003585557	ENST00000225792	ENSG00000108654	DDX5	ENST00000225792	1.0	protein_coding	Exon	Protein coding
31	1A2_vs_1C2_peak_1032	-	ENSE00003458688	ENST00000225792	ENSG00000108654	DDX5	ENST00000225792	1.0	protein_coding	Exon	Protein coding
32	1A2_vs_1C2_peak_1032	-	ENSE00003596319	ENST00000225792	ENSG00000108654	DDX5	ENST00000225792	1.0	protein_coding	Exon	Protein coding
33	1A2_vs_1C2_peak_1033	-	ENSE00003689615	ENST00000225792	ENSG00000108654	DDX5	ENST00000225792	1.0	protein_coding	Exon	Protein coding
34	1A2_vs_1C2_peak_1033	-	ENSE00003554917	ENST00000225792	ENSG00000108654	DDX5	ENST00000225792	1.0	protein_coding	Exon	Protein coding
35	1A2_vs_1C2_peak_1033	-	ENSE00003584302	ENST00000225792	ENSG00000108654	DDX5	ENST00000225792	1.0	protein_coding	Exon	Protein coding
36	1A2_vs_1C2_peak_1035	-	ENSE00003499827	ENST00000225792	ENSG00000108654	DDX5	ENST00000225792	1.0	protein_coding	Exon	Protein coding
37	1A2_vs_1C2_peak_1038	-	ENSE00001828257	ENST00000356126	ENSG00000197170	PSMD12	ENST00000356126	1.0	protein_coding	Exon	Protein coding
38	1A2_vs_1C2_peak_1039	-	ENSE00003606001	ENST00000356126	ENSG00000197170	PSMD12	ENST00000356126	1.0	protein_coding	Exon	Protein coding
39	1A2_vs_1C2_peak_1039	-	ENSE00003511043	ENST00000356126	ENSG00000197170	PSMD12	ENST00000356126	1.0	protein_coding	Exon	Protein coding
40	1A2_vs_1C2_peak_1040	+	ENSE00002481885	ENST00000306378	ENSG00000171634	BPTF	ENST00000306378	1.0	protein_coding	Exon	Protein coding
41	1A2_vs_1C2_peak_1043	+	ENSE00002522248	ENST00000330459	ENSG00000182481	KPNA2	ENST00000330459	1.0	protein_coding	Exon	Protein coding
42	1A2_vs_1C2_peak_1045	+	ENSE00002808748	ENST00000589228	ENSG00000108946	PRKAR1A	ENST00000589228	1.0	protein_coding	Exon	Protein coding
43	1A2_vs_1C2_peak_1046	+	ENSE00002808748	ENST00000589228	ENSG00000108946	PRKAR1A	ENST00000589228	1.0	protein_coding	Exon	Protein coding
44	1A2_vs_1C2_peak_1048	+	ENSE00003842779	ENST00000245479	ENSG00000125398	SOX9	ENST00000245479	1.0	protein_coding	Exon	Protein coding
45	1A2_vs_1C2_peak_1049	+	ENSE00001197499	ENST00000311111	ENSG00000172809	RPL38	ENST00000311111	1.0	protein_coding	Exon	Protein coding
46	1A2_vs_1C2_peak_1050	-	ENSE00003476451	ENST00000301587	ENSG00000167863	ATP5PD	ENST00000301587	1.0	protein_coding	Exon	Protein coding
47	1A2_vs_1C2_peak_1051	-	ENSE00002449517	ENST00000409753	ENSG00000189159	JPT1	ENST00000409753	1.0	protein_coding	Exon	Protein coding
48	1A2_vs_1C2_peak_1053	-	ENSE00000905164	ENST00000254810	ENSG00000132475	H3-3B	ENST00000254810	1.0	protein_coding	Exon	Protein coding
49	1A2_vs_1C2_peak_1053	-	ENSE00002381554	ENST00000254810	ENSG00000132475	H3-3B	ENST00000254810	1.0	protein_coding	Exon	Protein coding
50	1A2_vs_1C2_peak_1053	-	ENSE00001361414	ENST00000254810	ENSG00000132475	H3-3B	ENST00000254810	1.0	protein_coding	Exon	Protein coding
51	1A2_vs_1C2_peak_1054	+		ENST00000701062	ENSG00000163597	SNHG16	ENST00000701062	1.0	lncRNA	Intron	Noncoding RNA
52	1A2_vs_1C2_peak_1055	+		ENST00000587459	ENSG00000267168	ENSG00000267168	ENST00000587459	1.0	protein_coding	Intron	Protein coding
53	1A2_vs_1C2_peak_1055	-	ENSE00001411759	ENST00000359995	ENSG00000161547	SRSF2	ENST00000359995	1.0	protein_coding	Exon	Protein coding
54	1A2_vs_1C2_peak_1055	-	ENSE00002685506	ENST00000359995	ENSG00000161547	SRSF2	ENST00000359995	1.0	protein_coding	Exon	Protein coding
55	1A2_vs_1C2_peak_1056	-	ENSE00003516590	ENST00000262776	ENSG00000108679	LGALS3BP	ENST00000262776	1.0	protein_coding	Exon	Protein coding
56	1A2_vs_1C2_peak_1057	-	ENSE00003550950	ENST00000573283	ENSG00000184009	ACTG1	ENST00000573283	1.0	protein_coding	Exon	Protein coding
57	1A2_vs_1C2_peak_1057	-	ENSE00003653583	ENST00000573283	ENSG00000184009	ACTG1	ENST00000573283	1.0	protein_coding	Exon	Protein coding
58	1A2_vs_1C2_peak_1057	-	ENSE00002660192	ENST00000573283	ENSG00000184009	ACTG1	ENST00000573283	1.0	protein_coding	Exon	Protein coding
59	1A2_vs_1C2_peak_1058	-	ENSE00003635001	ENST00000573283	ENSG00000184009	ACTG1	ENST00000573283	1.0	protein_coding	Exon	Protein coding
60	1A2_vs_1C2_peak_1058	-	ENSE00003591451	ENST00000573283	ENSG00000184009	ACTG1	ENST00000573283	1.0	protein_coding	Exon	Protein coding
61	1A2_vs_1C2_peak_1060	+	ENSE00002689316	ENST00000323274	ENSG00000176890	TYMS	ENST00000323274	1.0	protein_coding	Exon	Protein coding
62	1A2_vs_1C2_peak_1061	+	ENSE00001162437	ENST00000217652	ENSG00000101608	MYL12A	ENST00000217652	1.0	protein_coding	Exon	Protein coding
63	1A2_vs_1C2_peak_1062	+	ENSE00003900833	ENST00000237500	ENSG00000118680	MYL12B	ENST00000237500	1.0	protein_coding	Exon	Protein coding
64	1A2_vs_1C2_peak_1065	+	ENSE00001321272	ENST00000400000	ENSG00000101558	VAPA	ENST00000400000	1.0	protein_coding	Exon	Protein coding
65	1A2_vs_1C2_peak_1066	-		ENST00000651643	ENSG00000177150	FAM210A	ENST00000651643	1.0	protein_coding	Intron	Protein coding
66	1A2_vs_1C2_peak_1067	-		ENST00000651643	ENSG00000177150	FAM210A	ENST00000651643	1.0	protein_coding	Intron	Protein coding
67	1A2_vs_1C2_peak_1068	+	ENSE00001109508	ENST00000300413	ENSG00000167088	SNRPD1	ENST00000300413	1.0	protein_coding	Exon	Protein coding
68	1A2_vs_1C2_peak_1069	+	ENSE00001109508	ENST00000300413	ENSG00000167088	SNRPD1	ENST00000300413	1.0	protein_coding	Exon	Protein coding
69	1A2_vs_1C2_peak_1070	-	ENSE00003571939	ENST00000398752	ENSG00000152234	ATP5F1A	ENST00000398752	1.0	protein_coding	Exon	Protein coding
70	1A2_vs_1C2_peak_1070	-	ENSE00003536889	ENST00000398752	ENSG00000152234	ATP5F1A	ENST00000398752	1.0	protein_coding	Exon	Protein coding
71	1A2_vs_1C2_peak_1072	+	ENSE00002651871	ENST00000333511	ENSG00000172270	BSG	ENST00000333511	1.0	protein_coding	Exon	Protein coding
72	1A2_vs_1C2_peak_1074	+	ENSE00002798271	ENST00000356948	ENSG00000011304	PTBP1	ENST00000356948	1.0	protein_coding	Exon	Protein coding
73	1A2_vs_1C2_peak_1075	+	ENSE00003597947	ENST00000592588	ENSG00000115268	RPS15	ENST00000592588	1.0	protein_coding	Exon	Protein coding
74	1A2_vs_1C2_peak_1075	+	ENSE00003902792	ENST00000592588	ENSG00000115268	RPS15	ENST00000592588	1.0	protein_coding	Exon	Protein coding
75	1A2_vs_1C2_peak_1076	+		ENST00000621615	ENSG00000273734	ENSG00000273734	ENST00000621615	1.0	nonsense_mediated_decay	Intron	Protein coding
76	1A2_vs_1C2_peak_1077	+		ENST00000621615	ENSG00000273734	ENSG00000273734	ENST00000621615	1.0	nonsense_mediated_decay	Intron	Protein coding
77	1A2_vs_1C2_peak_1076	+	ENSE00003708177	ENST00000602676	ENSG00000104904	OAZ1	ENST00000602676	1.0	protein_coding	Exon	Protein coding
78	1A2_vs_1C2_peak_1077	+	ENSE00001723967	ENST00000602676	ENSG00000104904	OAZ1	ENST00000602676	1.0	protein_coding	Exon	Protein coding
79	1A2_vs_1C2_peak_1078	-	ENSE00001115369	ENST00000309311	ENSG00000167658	EEF2	ENST00000309311	1.0	protein_coding	Exon	Protein coding
80	1A2_vs_1C2_peak_1079	-	ENSE00001115371	ENST00000309311	ENSG00000167658	EEF2	ENST00000309311	1.0	protein_coding	Exon	Protein coding
81	1A2_vs_1C2_peak_1081	-	ENSE00001115375	ENST00000309311	ENSG00000167658	EEF2	ENST00000309311	1.0	protein_coding	Exon	Protein coding
82	1A2_vs_1C2_peak_1081	-	ENSE00001115376	ENST00000309311	ENSG00000167658	EEF2	ENST00000309311	1.0	protein_coding	Exon	Protein coding
83	1A2_vs_1C2_peak_1083	+	ENSE00001158924	ENST00000347512	ENSG00000130255	RPL36	ENST00000347512	1.0	protein_coding	Exon	Protein coding
84	1A2_vs_1C2_peak_1083	+	ENSE00002715318	ENST00000347512	ENSG00000130255	RPL36	ENST00000347512	1.0	protein_coding	Exon	Protein coding
85	1A2_vs_1C2_peak_1084	+	ENSE00003209123	ENST00000325495	ENSG00000099783	HNRNPM	ENST00000325495	1.0	protein_coding	Exon	Protein coding
86	1A2_vs_1C2_peak_1086	+	ENSE00002965227	ENST00000585496	ENSG00000267062	ENSG00000267062	ENST00000585496	1.0	lncRNA	Exon	Noncoding RNA
87	1A2_vs_1C2_peak_1087	+	ENSE00003557148	ENST00000316448	ENSG00000179218	CALR	ENST00000316448	1.0	protein_coding	Exon	Protein coding
88	1A2_vs_1C2_peak_1087	+	ENSE00001255567	ENST00000316448	ENSG00000179218	CALR	ENST00000316448	1.0	protein_coding	Exon	Protein coding
89	1A2_vs_1C2_peak_1087	+	ENSE00001255558	ENST00000316448	ENSG00000179218	CALR	ENST00000316448	1.0	protein_coding	Exon	Protein coding
90	1A2_vs_1C2_peak_1087	+	ENSE00001255547	ENST00000316448	ENSG00000179218	CALR	ENST00000316448	1.0	protein_coding	Exon	Protein coding
91	1A2_vs_1C2_peak_1088	+	ENSE00001255537	ENST00000316448	ENSG00000179218	CALR	ENST00000316448	1.0	protein_coding	Exon	Protein coding
92	1A2_vs_1C2_peak_1088	+	ENSE00001255601	ENST00000316448	ENSG00000179218	CALR	ENST00000316448	1.0	protein_coding	Exon	Protein coding
93	1A2_vs_1C2_peak_1089	-	ENSE00002896888	ENST00000589120	ENSG00000267458	ENSG00000267458	ENST00000589120	1.0	lncRNA	Exon	Noncoding RNA
94	1A2_vs_1C2_peak_1089	-	ENSE00002910300	ENST00000589120	ENSG00000267458	ENSG00000267458	ENST00000589120	1.0	lncRNA	Exon	Noncoding RNA
95	1A2_vs_1C2_peak_1091	+	ENSE00003820226	ENST00000643579	ENSG00000167460	TPM4	ENST00000643579	1.0	protein_coding	Exon	Protein coding
96	1A2_vs_1C2_peak_1093	+	ENSE00002986563	ENST00000222247	ENSG00000105640	RPL18A	ENST00000222247	1.0	protein_coding	Exon	Protein coding
97	1A2_vs_1C2_peak_1094	-	ENSE00003142672	ENST00000593829	ENSG00000130520	LSM4	ENST00000593829	1.0	protein_coding	Exon	Protein coding
98	1A2_vs_1C2_peak_1095	+	ENSE00001584696	ENST00000442744	ENSG00000221983	UBA52	ENST00000442744	1.0	protein_coding	Exon	Protein coding
99	1A2_vs_1C2_peak_1095	+	ENSE00001640007	ENST00000442744	ENSG00000221983	UBA52	ENST00000442744	1.0	protein_coding	Exon	Protein coding
100	1A2_vs_1C2_peak_1096	-	ENSE00001124391	ENST00000304863	ENSG00000169021	UQCRFS1	ENST00000304863	1.0	protein_coding	Exon	Protein coding
101	1A2_vs_1C2_peak_1098	+	ENSE00002813476	ENST00000246548	ENSG00000126261	UBA2	ENST00000246548	1.0	protein_coding	Exon	Protein coding
102	1A2_vs_1C2_peak_110	+	ENSE00000955947	ENST00000354618	ENSG00000054118	THRAP3	ENST00000354618	1.0	protein_coding	Exon	Protein coding
103	1A2_vs_1C2_peak_1101	+	ENSE00001301285	ENST00000301244	ENSG00000167642	SPINT2	ENST00000301244	1.0	protein_coding	Exon	Protein coding
104	1A2_vs_1C2_peak_1103	-	ENSE00003575561	ENST00000251453	ENSG00000105193	RPS16	ENST00000251453	1.0	protein_coding	Exon	Protein coding
105	1A2_vs_1C2_peak_1103	-	ENSE00003519164	ENST00000251453	ENSG00000105193	RPS16	ENST00000251453	1.0	protein_coding	Exon	Protein coding
106	1A2_vs_1C2_peak_1106	-	ENSE00002778615	ENST00000342669	ENSG00000125743	SNRPD2	ENST00000342669	1.0	protein_coding	Exon	Protein coding
107	1A2_vs_1C2_peak_1107	-	ENSE00001806597	ENST00000542575	ENSG00000105281	SLC1A5	ENST00000542575	1.0	protein_coding	Exon	Protein coding
108	1A2_vs_1C2_peak_1108	-	ENSE00002281807	ENST00000542575	ENSG00000105281	SLC1A5	ENST00000542575	1.0	protein_coding	Exon	Protein coding
109	1A2_vs_1C2_peak_1109	-	ENSE00003473433	ENST00000549920	ENSG00000063177	RPL18	ENST00000549920	1.0	protein_coding	Exon	Protein coding
110	1A2_vs_1C2_peak_111	+	ENSE00001940036	ENST00000432648	ENSG00000174574	AKIRIN1	ENST00000432648	1.0	protein_coding	Exon	Protein coding
111	1A2_vs_1C2_peak_1111	+	ENSE00001316584	ENST00000331825	ENSG00000087086	FTL	ENST00000331825	1.0	protein_coding	Exon	Protein coding
112	1A2_vs_1C2_peak_1113	+	ENSE00003634584	ENST00000391857	ENSG00000142541	RPL13A	ENST00000391857	1.0	protein_coding	Exon	Protein coding
113	1A2_vs_1C2_peak_1114	+	ENSE00003692236	ENST00000391857	ENSG00000142541	RPL13A	ENST00000391857	1.0	protein_coding	Exon	Protein coding
114	1A2_vs_1C2_peak_1114	+	ENSE00001921398	ENST00000391857	ENSG00000142541	RPL13A	ENST00000391857	1.0	protein_coding	Exon	Protein coding
115	1A2_vs_1C2_peak_1116	+	ENSE00003851159	ENST00000270625	ENSG00000142534	RPS11	ENST00000270625	1.0	protein_coding	Exon	Protein coding
116	1A2_vs_1C2_peak_1117	+	ENSE00003591758	ENST00000196551	ENSG00000083845	RPS5	ENST00000196551	1.0	protein_coding	Exon	Protein coding
117	1A2_vs_1C2_peak_1118	+	ENSE00003894392	ENST00000196551	ENSG00000083845	RPS5	ENST00000196551	1.0	protein_coding	Exon	Protein coding
118	1A2_vs_1C2_peak_1118	+	ENSE00003891648	ENST00000196551	ENSG00000083845	RPS5	ENST00000196551	1.0	protein_coding	Exon	Protein coding
119	1A2_vs_1C2_peak_1120	+	ENSE00001380378	ENST00000272065	ENSG00000143727	ACP1	ENST00000272065	1.0	protein_coding	Exon	Protein coding
120	1A2_vs_1C2_peak_1122	+	ENSE00003564706	ENST00000645674	ENSG00000171863	RPS7	ENST00000645674	1.0	protein_coding	Exon	Protein coding
121	1A2_vs_1C2_peak_1124	-	ENSE00003842007	ENST00000238081	ENSG00000134308	YWHAQ	ENST00000238081	1.0	protein_coding	Exon	Protein coding
122	1A2_vs_1C2_peak_1128	+	ENSE00003848919	ENST00000304567	ENSG00000171848	RRM2	ENST00000304567	1.0	protein_coding	Exon	Protein coding
123	1A2_vs_1C2_peak_1129	-	ENSE00001001268	ENST00000234111	ENSG00000115758	ODC1	ENST00000234111	1.0	protein_coding	Exon	Protein coding
124	1A2_vs_1C2_peak_113	+	ENSE00003572618	ENST00000321358	ENSG00000065978	YBX1	ENST00000321358	1.0	protein_coding	Exon	Protein coding
125	1A2_vs_1C2_peak_114	+	ENSE00001293985	ENST00000321358	ENSG00000065978	YBX1	ENST00000321358	1.0	protein_coding	Exon	Protein coding
126	1A2_vs_1C2_peak_1133	-	ENSE00003992717	ENST00000361078	ENSG00000055917	PUM2	ENST00000361078	1.0	protein_coding	Exon	Protein coding
127	1A2_vs_1C2_peak_1135	-	ENSE00001792541	ENST00000456793	ENSG00000228474	OST4	ENST00000456793	1.0	protein_coding	Exon	Protein coding
128	1A2_vs_1C2_peak_1136	-	ENSE00001816184	ENST00000344034	ENSG00000115241	PPM1G	ENST00000344034	1.0	protein_coding	Exon	Protein coding
129	1A2_vs_1C2_peak_1137	+	ENSE00001727943	ENST00000296102	ENSG00000243147	MRPL33	ENST00000296102	1.0	protein_coding	Exon	Protein coding
130	1A2_vs_1C2_peak_1139	+	ENSE00001906903	ENST00000395366	ENSG00000213639	PPP1CB	ENST00000395366	1.0	protein_coding	Exon	Protein coding
131	1A2_vs_1C2_peak_1140	+	ENSE00001178451	ENST00000407426	ENSG00000163811	WDR43	ENST00000407426	1.0	protein_coding	Exon	Protein coding
132	1A2_vs_1C2_peak_1142	-	ENSE00001390774	ENST00000234170	ENSG00000115816	CEBPZ	ENST00000234170	1.0	protein_coding	Exon	Protein coding
133	1A2_vs_1C2_peak_1143	-	ENSE00000747292	ENST00000234170	ENSG00000115816	CEBPZ	ENST00000234170	1.0	protein_coding	Exon	Protein coding
134	1A2_vs_1C2_peak_1146	-	ENSE00003567745	ENST00000313117	ENSG00000115875	SRSF7	ENST00000313117	1.0	protein_coding	Exon	Protein coding
135	1A2_vs_1C2_peak_1150	-	ENSE00003503613	ENST00000272298	ENSG00000143933	CALM2	ENST00000272298	1.0	protein_coding	Exon	Protein coding
136	1A2_vs_1C2_peak_1150	-	ENSE00003539623	ENST00000272298	ENSG00000143933	CALM2	ENST00000272298	1.0	protein_coding	Exon	Protein coding
137	1A2_vs_1C2_peak_1150	-		ENST00000422269	ENSG00000273269	ENSG00000273269	ENST00000422269	1.0	nonsense_mediated_decay	Intron	Protein coding
138	1A2_vs_1C2_peak_1152	+	ENSE00001683862	ENST00000263735	ENSG00000119888	EPCAM	ENST00000263735	1.0	protein_coding	Exon	Protein coding
139	1A2_vs_1C2_peak_1153	+	ENSE00003523149	ENST00000234420	ENSG00000116062	MSH6	ENST00000234420	1.0	protein_coding	Exon	Protein coding
140	1A2_vs_1C2_peak_1157	+	ENSE00001035837	ENST00000272317	ENSG00000143947	RPS27A	ENST00000272317	1.0	protein_coding	Exon	Protein coding
141	1A2_vs_1C2_peak_116	-	ENSE00001457962	ENST00000426263	ENSG00000117394	SLC2A1	ENST00000426263	1.0	protein_coding	Exon	Protein coding
142	1A2_vs_1C2_peak_117	-	ENSE00001457962	ENST00000426263	ENSG00000117394	SLC2A1	ENST00000426263	1.0	protein_coding	Exon	Protein coding
143	1A2_vs_1C2_peak_1160	+	ENSE00003495398	ENST00000340157	ENSG00000028116	VRK2	ENST00000340157	1.0	protein_coding	Exon	Protein coding
144	1A2_vs_1C2_peak_1161	-	ENSE00001533945	ENST00000398571	ENSG00000115464	USP34	ENST00000398571	1.0	protein_coding	Exon	Protein coding
145	1A2_vs_1C2_peak_1162	+		ENST00000692738	ENSG00000270820	USP34-DT	ENST00000692738	1.0	lncRNA	Intron	Noncoding RNA
146	1A2_vs_1C2_peak_1162	-	ENSE00001562200	ENST00000401558	ENSG00000082898	XPO1	ENST00000401558	1.0	protein_coding	Exon	Protein coding
147	1A2_vs_1C2_peak_1164	-	ENSE00003464720	ENST00000401558	ENSG00000082898	XPO1	ENST00000401558	1.0	protein_coding	Exon	Protein coding
148	1A2_vs_1C2_peak_1164	-	ENSE00003675145	ENST00000401558	ENSG00000082898	XPO1	ENST00000401558	1.0	protein_coding	Exon	Protein coding
149	1A2_vs_1C2_peak_1167	-	ENSE00000757758	ENST00000394440	ENSG00000115484	CCT4	ENST00000394440	1.0	protein_coding	Exon	Protein coding
150	1A2_vs_1C2_peak_1168	+		ENST00000425779	ENSG00000236498	ENSG00000236498	ENST00000425779	1.0	lncRNA	Intron	Noncoding RNA
151	1A2_vs_1C2_peak_1169	-	ENSE00003850387	ENST00000409784	ENSG00000138069	RAB1A	ENST00000409784	1.0	protein_coding	Exon	Protein coding
152	1A2_vs_1C2_peak_1171	+	ENSE00001351368	ENST00000260641	ENSG00000138071	ACTR2	ENST00000260641	1.0	protein_coding	Exon	Protein coding
153	1A2_vs_1C2_peak_1174	-	ENSE00001884677	ENST00000430566	ENSG00000035141	FAM136A	ENST00000430566	1.0	protein_coding	Exon	Protein coding
154	1A2_vs_1C2_peak_1179	+	ENSE00001908688	ENST00000394053	ENSG00000065911	MTHFD2	ENST00000394053	1.0	protein_coding	Exon	Protein coding
155	1A2_vs_1C2_peak_1179	-	ENSE00002710862	ENST00000451608	ENSG00000264324	ENSG00000264324	ENST00000451608	1.0	nonsense_mediated_decay	Exon	Protein coding
156	1A2_vs_1C2_peak_1181	+	ENSE00000799789	ENST00000233143	ENSG00000034510	TMSB10	ENST00000233143	1.0	protein_coding	Exon	Protein coding
157	1A2_vs_1C2_peak_1182	+	ENSE00003544727	ENST00000306434	ENSG00000168906	MAT2A	ENST00000306434	1.0	protein_coding	Exon	Protein coding
158	1A2_vs_1C2_peak_1182	+	ENSE00003468328	ENST00000306434	ENSG00000168906	MAT2A	ENST00000306434	1.0	protein_coding	Exon	Protein coding
159	1A2_vs_1C2_peak_1182	+	ENSE00003691165	ENST00000306434	ENSG00000168906	MAT2A	ENST00000306434	1.0	protein_coding	Exon	Protein coding
160	1A2_vs_1C2_peak_1182	+	ENSE00003667793	ENST00000306434	ENSG00000168906	MAT2A	ENST00000306434	1.0	protein_coding	Exon	Protein coding
161	1A2_vs_1C2_peak_1183	+	ENSE00001135625	ENST00000306434	ENSG00000168906	MAT2A	ENST00000306434	1.0	protein_coding	Exon	Protein coding
162	1A2_vs_1C2_peak_1184	+	ENSE00001135613	ENST00000306434	ENSG00000168906	MAT2A	ENST00000306434	1.0	protein_coding	Exon	Protein coding
163	1A2_vs_1C2_peak_1185	+	ENSE00001135603	ENST00000306434	ENSG00000168906	MAT2A	ENST00000306434	1.0	protein_coding	Exon	Protein coding
164	1A2_vs_1C2_peak_1185	+	ENSE00001880464	ENST00000306434	ENSG00000168906	MAT2A	ENST00000306434	1.0	protein_coding	Exon	Protein coding
165	1A2_vs_1C2_peak_1185	-	ENSE00001130335	ENST00000233838	ENSG00000115486	GGCX	ENST00000233838	1.0	protein_coding	Exon	Protein coding
166	1A2_vs_1C2_peak_1187	-	ENSE00001817479	ENST00000337288	ENSG00000084090	STARD7	ENST00000337288	1.0	protein_coding	Exon	Protein coding
167	1A2_vs_1C2_peak_1188	-	ENSE00001817479	ENST00000337288	ENSG00000084090	STARD7	ENST00000337288	1.0	protein_coding	Exon	Protein coding
168	1A2_vs_1C2_peak_1189	+	ENSE00001199799	ENST00000289371	ENSG00000158417	EIF5B	ENST00000289371	1.0	protein_coding	Exon	Protein coding
169	1A2_vs_1C2_peak_119	+	ENSE00003593120	ENST00000396651	ENSG00000142937	RPS8	ENST00000396651	1.0	protein_coding	Exon	Protein coding
170	1A2_vs_1C2_peak_1195	+	ENSE00001147357	ENST00000283195	ENSG00000153201	RANBP2	ENST00000283195	1.0	protein_coding	Exon	Protein coding
171	1A2_vs_1C2_peak_1196	+	ENSE00001147357	ENST00000283195	ENSG00000153201	RANBP2	ENST00000283195	1.0	protein_coding	Exon	Protein coding
172	1A2_vs_1C2_peak_1197	+	ENSE00001919848	ENST00000263238	ENSG00000115091	ACTR3	ENST00000263238	1.0	protein_coding	Exon	Protein coding
173	1A2_vs_1C2_peak_1199	+	ENSE00001947621	ENST00000263239	ENSG00000088205	DDX18	ENST00000263239	1.0	protein_coding	Exon	Protein coding
174	1A2_vs_1C2_peak_1203	+	ENSE00001506648	ENST00000389682	ENSG00000211460	TSN	ENST00000389682	1.0	protein_coding	Exon	Protein coding
175	1A2_vs_1C2_peak_1205	+	ENSE00003893569	ENST00000281923	ENSG00000152127	MGAT5	ENST00000281923	1.0	protein_coding	Exon	Protein coding
176	1A2_vs_1C2_peak_121	+	ENSE00001546178	ENST00000401061	ENSG00000132763	MMACHC	ENST00000401061	1.0	protein_coding	Exon	Protein coding
177	1A2_vs_1C2_peak_1210	+	ENSE00001757638	ENST00000444746	ENSG00000080345	RIF1	ENST00000444746	1.0	protein_coding	Exon	Protein coding
178	1A2_vs_1C2_peak_1211	+	ENSE00001757638	ENST00000444746	ENSG00000080345	RIF1	ENST00000444746	1.0	protein_coding	Exon	Protein coding
179	1A2_vs_1C2_peak_1212	-	ENSE00003974707	ENST00000545856	ENSG00000196504	PRPF40A	ENST00000545856	1.0	protein_coding	Exon	Protein coding
180	1A2_vs_1C2_peak_1217	+	ENSE00003562426	ENST00000260956	ENSG00000138385	SSB	ENST00000260956	1.0	protein_coding	Exon	Protein coding
181	1A2_vs_1C2_peak_1218	-	ENSE00001580434	ENST00000260953	ENSG00000138382	METTL5	ENST00000260953	1.0	protein_coding	Exon	Protein coding
182	1A2_vs_1C2_peak_122	-	ENSE00000771101	ENST00000319248	ENSG00000117450	PRDX1	ENST00000319248	1.0	protein_coding	Exon	Protein coding
183	1A2_vs_1C2_peak_1220	+	ENSE00000782241	ENST00000684293	ENSG00000091409	ITGA6	ENST00000684293	1.0	protein_coding	Exon	Protein coding
184	1A2_vs_1C2_peak_1221	+	ENSE00000882766	ENST00000684293	ENSG00000091409	ITGA6	ENST00000684293	1.0	protein_coding	Exon	Protein coding
185	1A2_vs_1C2_peak_1221	+	ENSE00003545449	ENST00000684293	ENSG00000091409	ITGA6	ENST00000684293	1.0	protein_coding	Exon	Protein coding
186	1A2_vs_1C2_peak_1222	+	ENSE00003921713	ENST00000684293	ENSG00000091409	ITGA6	ENST00000684293	1.0	protein_coding	Exon	Protein coding
187	1A2_vs_1C2_peak_1223	+	ENSE00003921713	ENST00000684293	ENSG00000091409	ITGA6	ENST00000684293	1.0	protein_coding	Exon	Protein coding
188	1A2_vs_1C2_peak_1222	-		ENST00000442417	ENSG00000225205	PDK1-AS1	ENST00000442417	1.0	lncRNA	Intron	Noncoding RNA
189	1A2_vs_1C2_peak_1225	-	ENSE00001192467	ENST00000310015	ENSG00000172845	SP3	ENST00000310015	1.0	protein_coding	Exon	Protein coding
190	1A2_vs_1C2_peak_1229	+	ENSE00001125664	ENST00000392524	ENSG00000170144	HNRNPA3	ENST00000392524	1.0	protein_coding	Exon	Protein coding
191	1A2_vs_1C2_peak_1229	+	ENSE00001125660	ENST00000392524	ENSG00000170144	HNRNPA3	ENST00000392524	1.0	protein_coding	Exon	Protein coding
192	1A2_vs_1C2_peak_1229	+	ENSE00001162013	ENST00000392524	ENSG00000170144	HNRNPA3	ENST00000392524	1.0	protein_coding	Exon	Protein coding
193	1A2_vs_1C2_peak_1231	+	ENSE00003978127	ENST00000392524	ENSG00000170144	HNRNPA3	ENST00000392524	1.0	protein_coding	Exon	Protein coding
194	1A2_vs_1C2_peak_1234	+	ENSE00003978127	ENST00000392524	ENSG00000170144	HNRNPA3	ENST00000392524	1.0	protein_coding	Exon	Protein coding
195	1A2_vs_1C2_peak_1235	+	ENSE00003978127	ENST00000392524	ENSG00000170144	HNRNPA3	ENST00000392524	1.0	protein_coding	Exon	Protein coding
196	1A2_vs_1C2_peak_1236	-	ENSE00002816418	ENST00000397062	ENSG00000116044	NFE2L2	ENST00000397062	1.0	protein_coding	Exon	Protein coding
197	1A2_vs_1C2_peak_1238	+	ENSE00003848348	ENST00000410062	ENSG00000170035	UBE2E3	ENST00000410062	1.0	protein_coding	Exon	Protein coding
198	1A2_vs_1C2_peak_1247	+	ENSE00001245622	ENST00000337859	ENSG00000065548	ZC3H15	ENST00000337859	1.0	protein_coding	Exon	Protein coding
199	1A2_vs_1C2_peak_1249	-	ENSE00001905363	ENST00000388968	ENSG00000144381	HSPD1	ENST00000388968	1.0	protein_coding	Exon	Protein coding
200	1A2_vs_1C2_peak_1252	-	ENSE00003612003	ENST00000388968	ENSG00000144381	HSPD1	ENST00000388968	1.0	protein_coding	Exon	Protein coding
201	1A2_vs_1C2_peak_1256	-	ENSE00003554524	ENST00000388968	ENSG00000144381	HSPD1	ENST00000388968	1.0	protein_coding	Exon	Protein coding
202	1A2_vs_1C2_peak_126	+	ENSE00003578919	ENST00000311672	ENSG00000173660	UQCRH	ENST00000311672	1.0	protein_coding	Exon	Protein coding
203	1A2_vs_1C2_peak_1268	+	ENSE00003542498	ENST00000392132	ENSG00000079246	XRCC5	ENST00000392132	1.0	protein_coding	Exon	Protein coding
204	1A2_vs_1C2_peak_1272	+	ENSE00001800722	ENST00000392132	ENSG00000079246	XRCC5	ENST00000392132	1.0	protein_coding	Exon	Protein coding
205	1A2_vs_1C2_peak_127	+	ENSE00001066770	ENST00000339950	ENSG00000162607	USP1	ENST00000339950	1.0	protein_coding	Exon	Protein coding
206	1A2_vs_1C2_peak_128	+	ENSE00001816188	ENST00000339950	ENSG00000162607	USP1	ENST00000339950	1.0	protein_coding	Exon	Protein coding
207	1A2_vs_1C2_peak_1273	+	ENSE00003507040	ENST00000491306	ENSG00000197756	RPL37A	ENST00000491306	1.0	protein_coding	Exon	Protein coding
208	1A2_vs_1C2_peak_1280	-	ENSE00001918315	ENST00000322723	ENSG00000115053	NCL	ENST00000322723	1.0	protein_coding	Exon	Protein coding
209	1A2_vs_1C2_peak_1281	-	ENSE00003552021	ENST00000322723	ENSG00000115053	NCL	ENST00000322723	1.0	protein_coding	Exon	Protein coding
210	1A2_vs_1C2_peak_1285	-	ENSE00003605579	ENST00000322723	ENSG00000115053	NCL	ENST00000322723	1.0	protein_coding	Exon	Protein coding
211	1A2_vs_1C2_peak_1286	-	ENSE00003491987	ENST00000322723	ENSG00000115053	NCL	ENST00000322723	1.0	protein_coding	Exon	Protein coding
212	1A2_vs_1C2_peak_1289	-	ENSE00003644527	ENST00000322723	ENSG00000115053	NCL	ENST00000322723	1.0	protein_coding	Exon	Protein coding
213	1A2_vs_1C2_peak_1289	-	ENSE00003602640	ENST00000322723	ENSG00000115053	NCL	ENST00000322723	1.0	protein_coding	Exon	Protein coding
214	1A2_vs_1C2_peak_1290	-	ENSE00003573152	ENST00000322723	ENSG00000115053	NCL	ENST00000322723	1.0	protein_coding	Exon	Protein coding
215	1A2_vs_1C2_peak_1291	-	ENSE00003662537	ENST00000322723	ENSG00000115053	NCL	ENST00000322723	1.0	protein_coding	Exon	Protein coding
216	1A2_vs_1C2_peak_1292	+	ENSE00003520861	ENST00000409115	ENSG00000187514	PTMA	ENST00000409115	1.0	protein_coding	Exon	Protein coding
217	1A2_vs_1C2_peak_1293	+	ENSE00001879102	ENST00000409115	ENSG00000187514	PTMA	ENST00000409115	1.0	protein_coding	Exon	Protein coding
218	1A2_vs_1C2_peak_1295	+	ENSE00001345072	ENST00000391971	ENSG00000168385	SEPTIN2	ENST00000391971	1.0	protein_coding	Exon	Protein coding
219	1A2_vs_1C2_peak_1296	+	ENSE00001345072	ENST00000391971	ENSG00000168385	SEPTIN2	ENST00000391971	1.0	protein_coding	Exon	Protein coding
220	1A2_vs_1C2_peak_1295	-	ENSE00001777177	ENST00000414896	ENSG00000223374	ENSG00000223374	ENST00000414896	1.0	lncRNA	Exon	Noncoding RNA
221	1A2_vs_1C2_peak_1298	+		ENST00000609470	ENSG00000234684	SDCBP2-AS1	ENST00000609470	1.0	lncRNA	Intron	Noncoding RNA
222	1A2_vs_1C2_peak_1299	+		ENST00000609470	ENSG00000234684	SDCBP2-AS1	ENST00000609470	1.0	lncRNA	Intron	Noncoding RNA
223	1A2_vs_1C2_peak_1298	-	ENSE00001872186	ENST00000400137	ENSG00000088832	FKBP1A	ENST00000400137	1.0	protein_coding	Exon	Protein coding
224	1A2_vs_1C2_peak_1299	-	ENSE00001872186	ENST00000400137	ENSG00000088832	FKBP1A	ENST00000400137	1.0	protein_coding	Exon	Protein coding
225	1A2_vs_1C2_peak_1300	-	ENSE00001388479	ENST00000381342	ENSG00000125835	SNRPB	ENST00000381342	1.0	protein_coding	Exon	Protein coding
226	1A2_vs_1C2_peak_1301	+	ENSE00003532667	ENST00000329276	ENSG00000101361	NOP56	ENST00000329276	1.0	protein_coding	Exon	Protein coding
227	1A2_vs_1C2_peak_1302	+	ENSE00003673775	ENST00000329276	ENSG00000101361	NOP56	ENST00000329276	1.0	protein_coding	Exon	Protein coding
228	1A2_vs_1C2_peak_1303	+	ENSE00003476153	ENST00000329276	ENSG00000101361	NOP56	ENST00000329276	1.0	protein_coding	Exon	Protein coding
229	1A2_vs_1C2_peak_1304	+	ENSE00003892168	ENST00000379440	ENSG00000171867	PRNP	ENST00000379440	1.0	protein_coding	Exon	Protein coding
230	1A2_vs_1C2_peak_1305	-	ENSE00003846186	ENST00000342308	ENSG00000089063	TMEM230	ENST00000342308	1.0	protein_coding	Exon	Protein coding
231	1A2_vs_1C2_peak_1306	-	ENSE00003846186	ENST00000342308	ENSG00000089063	TMEM230	ENST00000342308	1.0	protein_coding	Exon	Protein coding
232	1A2_vs_1C2_peak_1307	-	ENSE00000906720	ENST00000379143	ENSG00000132646	PCNA	ENST00000379143	1.0	protein_coding	Exon	Protein coding
233	1A2_vs_1C2_peak_1307	-	ENSE00000906719	ENST00000379143	ENSG00000132646	PCNA	ENST00000379143	1.0	protein_coding	Exon	Protein coding
234	1A2_vs_1C2_peak_1311	+	ENSE00003718067	ENST00000246071	ENSG00000125870	SNRPB2	ENST00000246071	1.0	protein_coding	Exon	Protein coding
235	1A2_vs_1C2_peak_1314	-	ENSE00001475231	ENST00000377813	ENSG00000125844	RRBP1	ENST00000377813	1.0	protein_coding	Exon	Protein coding
236	1A2_vs_1C2_peak_1315	-		ENST00000377759	ENSG00000089006	SNX5	ENST00000377759	1.0	protein_coding	Intron	Protein coding
237	1A2_vs_1C2_peak_1316	+	ENSE00001913677	ENST00000334982	ENSG00000173418	NAA20	ENST00000334982	1.0	protein_coding	Exon	Protein coding
238	1A2_vs_1C2_peak_1317	+	ENSE00003758776	ENST00000619189	ENSG00000088970	KIZ	ENST00000619189	1.0	protein_coding	Exon	Protein coding
239	1A2_vs_1C2_peak_1318	+	ENSE00003745926	ENST00000619189	ENSG00000088970	KIZ	ENST00000619189	1.0	protein_coding	Exon	Protein coding
240	1A2_vs_1C2_peak_1317	-		ENST00000616177	ENSG00000232712	KIZ-AS1	ENST00000616177	1.0	lncRNA	Intron	Noncoding RNA
241	1A2_vs_1C2_peak_1318	-	ENSE00003712826	ENST00000616177	ENSG00000232712	KIZ-AS1	ENST00000616177	1.0	lncRNA	Exon	Noncoding RNA
242	1A2_vs_1C2_peak_132	-	ENSE00003538495	ENST00000361219	ENSG00000142864	SERBP1	ENST00000361219	1.0	protein_coding	Exon	Protein coding
243	1A2_vs_1C2_peak_133	-	ENSE00001814983	ENST00000361219	ENSG00000142864	SERBP1	ENST00000361219	1.0	protein_coding	Exon	Protein coding
244	1A2_vs_1C2_peak_1321	+	ENSE00001950425	ENST00000375571	ENSG00000101367	MAPRE1	ENST00000375571	1.0	protein_coding	Exon	Protein coding
245	1A2_vs_1C2_peak_1324	-	ENSE00001820276	ENST00000217426	ENSG00000101444	AHCY	ENST00000217426	1.0	protein_coding	Exon	Protein coding
246	1A2_vs_1C2_peak_1324	-	ENSE00002024389	ENST00000512005	ENSG00000250917	ENSG00000250917	ENST00000512005	1.0	lncRNA	Exon	Noncoding RNA
247	1A2_vs_1C2_peak_1329	-	ENSE00003527284	ENST00000253363	ENSG00000131051	RBM39	ENST00000253363	1.0	protein_coding	Exon	Protein coding
248	1A2_vs_1C2_peak_1330	-	ENSE00003673015	ENST00000253363	ENSG00000131051	RBM39	ENST00000253363	1.0	protein_coding	Exon	Protein coding
249	1A2_vs_1C2_peak_1331	-		ENST00000253363	ENSG00000131051	RBM39	ENST00000253363	1.0	protein_coding	Intron	Protein coding
250	1A2_vs_1C2_peak_1333	-	ENSE00002583754	ENST00000565493	ENSG00000260032	NORAD	ENST00000565493	1.0	lncRNA	Exon	Noncoding RNA
251	1A2_vs_1C2_peak_1334	-	ENSE00002583754	ENST00000565493	ENSG00000260032	NORAD	ENST00000565493	1.0	lncRNA	Exon	Noncoding RNA
252	1A2_vs_1C2_peak_1335	-	ENSE00002583754	ENST00000565493	ENSG00000260032	NORAD	ENST00000565493	1.0	lncRNA	Exon	Noncoding RNA
253	1A2_vs_1C2_peak_1336	-	ENSE00002583754	ENST00000565493	ENSG00000260032	NORAD	ENST00000565493	1.0	lncRNA	Exon	Noncoding RNA
254	1A2_vs_1C2_peak_1337	-	ENSE00002583754	ENST00000565493	ENSG00000260032	NORAD	ENST00000565493	1.0	lncRNA	Exon	Noncoding RNA
255	1A2_vs_1C2_peak_1340	-		ENST00000454626	ENSG00000226648	PLCG1-AS1	ENST00000454626	1.0	lncRNA	Intron	Noncoding RNA
256	1A2_vs_1C2_peak_1341	-		ENST00000454626	ENSG00000226648	PLCG1-AS1	ENST00000454626	1.0	lncRNA	Intron	Noncoding RNA
257	1A2_vs_1C2_peak_1342	+		ENST00000657241	ENSG00000288000	ENSG00000288000	ENST00000657241	1.0	protein_coding	Intron	Protein coding
258	1A2_vs_1C2_peak_1343	+		ENST00000657241	ENSG00000288000	ENSG00000288000	ENST00000657241	1.0	protein_coding	Intron	Protein coding
259	1A2_vs_1C2_peak_1342	+	ENSE00003606849	ENST00000244020	ENSG00000124193	SRSF6	ENST00000244020	1.0	protein_coding	Exon	Protein coding
260	1A2_vs_1C2_peak_1343	+	ENSE00003606849	ENST00000244020	ENSG00000124193	SRSF6	ENST00000244020	1.0	protein_coding	Exon	Protein coding
261	1A2_vs_1C2_peak_1344	+	ENSE00003798043	ENST00000353703	ENSG00000166913	YWHAB	ENST00000353703	1.0	protein_coding	Exon	Protein coding
262	1A2_vs_1C2_peak_1345	+	ENSE00001458785	ENST00000353703	ENSG00000166913	YWHAB	ENST00000353703	1.0	protein_coding	Exon	Protein coding
263	1A2_vs_1C2_peak_1346	+	ENSE00001458785	ENST00000353703	ENSG00000166913	YWHAB	ENST00000353703	1.0	protein_coding	Exon	Protein coding
264	1A2_vs_1C2_peak_135	+	ENSE00001907631	ENST00000370949	ENSG00000116754	SRSF11	ENST00000370949	1.0	protein_coding	Exon	Protein coding
265	1A2_vs_1C2_peak_1350	+	ENSE00001787919	ENST00000620594	ENSG00000177410	ZFAS1	ENST00000620594	1.0	lncRNA	Exon	Noncoding RNA
266	1A2_vs_1C2_peak_1351	+	ENSE00001455994	ENST00000620594	ENSG00000177410	ZFAS1	ENST00000620594	1.0	lncRNA	Exon	Noncoding RNA
267	1A2_vs_1C2_peak_1353	+		ENST00000620594	ENSG00000177410	ZFAS1	ENST00000620594	1.0	lncRNA	Intron	Noncoding RNA
268	1A2_vs_1C2_peak_1354	+		ENST00000620594	ENSG00000177410	ZFAS1	ENST00000620594	1.0	lncRNA	Intron	Noncoding RNA
269	1A2_vs_1C2_peak_1358	-	ENSE00003724220	ENST00000621696	ENSG00000101126	ADNP	ENST00000621696	1.0	protein_coding	Exon	Protein coding
270	1A2_vs_1C2_peak_136	+		ENST00000450461	ENSG00000235079	ZRANB2-AS1	ENST00000450461	1.0	lncRNA	Intron	Noncoding RNA
271	1A2_vs_1C2_peak_1361	-	ENSE00001029836	ENST00000243997	ENSG00000124172	ATP5F1E	ENST00000243997	1.0	protein_coding	Exon	Protein coding
272	1A2_vs_1C2_peak_1364	-	ENSE00003842563	ENST00000370873	ENSG00000101182	PSMA7	ENST00000370873	1.0	protein_coding	Exon	Protein coding
273	1A2_vs_1C2_peak_1365	+	ENSE00001348465	ENST00000343986	ENSG00000171858	RPS21	ENST00000343986	1.0	protein_coding	Exon	Protein coding
274	1A2_vs_1C2_peak_1365	+	ENSE00001385371	ENST00000343986	ENSG00000171858	RPS21	ENST00000343986	1.0	protein_coding	Exon	Protein coding
275	1A2_vs_1C2_peak_1366	+	ENSE00001821274	ENST00000308824	ENSG00000203880	PCMTD2	ENST00000308824	1.0	protein_coding	Exon	Protein coding
276	1A2_vs_1C2_peak_1367	+		ENST00000623664	ENSG00000278996	ENSG00000278996	ENST00000623664	1.0	lncRNA	Intron	Noncoding RNA
277	1A2_vs_1C2_peak_1368	+		ENST00000623664	ENSG00000278996	ENSG00000278996	ENST00000623664	1.0	lncRNA	Intron	Noncoding RNA
278	1A2_vs_1C2_peak_1370	+		ENST00000623664	ENSG00000278996	ENSG00000278996	ENST00000623664	1.0	lncRNA	Intron	Noncoding RNA
279	1A2_vs_1C2_peak_1371	+		ENST00000623664	ENSG00000278996	ENSG00000278996	ENST00000623664	1.0	lncRNA	Intron	Noncoding RNA
280	1A2_vs_1C2_peak_137	+	ENSE00003461091	ENST00000319942	ENSG00000137955	RABGGTB	ENST00000319942	1.0	protein_coding	Exon	Protein coding
281	1A2_vs_1C2_peak_137	+	ENSE00003483781	ENST00000319942	ENSG00000137955	RABGGTB	ENST00000319942	1.0	protein_coding	Exon	Protein coding
282	1A2_vs_1C2_peak_1374	-	ENSE00003768347	ENST00000629969	ENSG00000281383	ENSG00000281383	ENST00000629969	1.0	lncRNA	Exon	Noncoding RNA
283	1A2_vs_1C2_peak_1386	-	ENSE00003767995	ENST00000627981	ENSG00000281181	ENSG00000281181	ENST00000627981	1.0	lncRNA	Exon	Noncoding RNA
284	1A2_vs_1C2_peak_1394	-		ENST00000623236	ENSG00000279501	ENSG00000279501	ENST00000623236	1.0	lncRNA	Intron	Noncoding RNA
285	1A2_vs_1C2_peak_1397	-		ENST00000623236	ENSG00000279501	ENSG00000279501	ENST00000623236	1.0	lncRNA	Intron	Noncoding RNA
286	1A2_vs_1C2_peak_1398	-		ENST00000623236	ENSG00000279501	ENSG00000279501	ENST00000623236	1.0	lncRNA	Intron	Noncoding RNA
287	1A2_vs_1C2_peak_1400	+	ENSE00001636044	ENST00000358455	ENSG00000198618	PPIAP22	ENST00000358455	1.0	processed_pseudogene	Exon	Pseudogenes
288	1A2_vs_1C2_peak_1404	-	ENSE00003537960	ENST00000286788	ENSG00000156261	CCT8	ENST00000286788	1.0	protein_coding	Exon	Protein coding
289	1A2_vs_1C2_peak_1404	-	ENSE00003539207	ENST00000286788	ENSG00000156261	CCT8	ENST00000286788	1.0	protein_coding	Exon	Protein coding
290	1A2_vs_1C2_peak_1406	+	ENSE00003902052	ENST00000270142	ENSG00000142168	SOD1	ENST00000270142	1.0	protein_coding	Exon	Protein coding
291	1A2_vs_1C2_peak_1408	+	ENSE00001314216	ENST00000356577	ENSG00000159140	SON	ENST00000356577	1.0	protein_coding	Exon	Protein coding
292	1A2_vs_1C2_peak_1410	+	ENSE00001314216	ENST00000356577	ENSG00000159140	SON	ENST00000356577	1.0	protein_coding	Exon	Protein coding
293	1A2_vs_1C2_peak_1411	+	ENSE00001938879	ENST00000356577	ENSG00000159140	SON	ENST00000356577	1.0	protein_coding	Exon	Protein coding
294	1A2_vs_1C2_peak_1414	+	ENSE00003968516	ENST00000418766	ENSG00000182670	TTC3	ENST00000418766	1.0	protein_coding	Exon	Protein coding
295	1A2_vs_1C2_peak_1415	-	ENSE00003659677	ENST00000380749	ENSG00000205581	HMGN1	ENST00000380749	1.0	protein_coding	Exon	Protein coding
296	1A2_vs_1C2_peak_1417	+	ENSE00003712777	ENST00000430524	ENSG00000099901	RANBP1	ENST00000430524	1.0	protein_coding	Exon	Protein coding
297	1A2_vs_1C2_peak_142	-	ENSE00001302264	ENST00000331835	ENSG00000183291	SELENOF	ENST00000331835	1.0	protein_coding	Exon	Protein coding
298	1A2_vs_1C2_peak_1420	-	ENSE00001679847	ENST00000344347	ENSG00000100219	XBP1	ENST00000344347	1.0	protein_coding	Exon	Protein coding
299	1A2_vs_1C2_peak_1421	+	ENSE00003679051	ENST00000248975	ENSG00000128245	YWHAH	ENST00000248975	1.0	protein_coding	Exon	Protein coding
300	1A2_vs_1C2_peak_1422	+	ENSE00003679051	ENST00000248975	ENSG00000128245	YWHAH	ENST00000248975	1.0	protein_coding	Exon	Protein coding
301	1A2_vs_1C2_peak_1423	-	ENSE00001230540	ENST00000216181	ENSG00000100345	MYH9	ENST00000216181	1.0	protein_coding	Exon	Protein coding
302	1A2_vs_1C2_peak_1424	+	ENSE00003491979	ENST00000215909	ENSG00000100097	LGALS1	ENST00000215909	1.0	protein_coding	Exon	Protein coding
303	1A2_vs_1C2_peak_1425	+	ENSE00003694876	ENST00000652021	ENSG00000100129	EIF3L	ENST00000652021	1.0	protein_coding	Exon	Protein coding
304	1A2_vs_1C2_peak_1425	+	ENSE00003759656	ENST00000623726	ENSG00000279738	ENSG00000279738	ENST00000623726	1.0	lncRNA	Exon	Noncoding RNA
305	1A2_vs_1C2_peak_1426	-	ENSE00001561956	ENST00000403230	ENSG00000100201	DDX17	ENST00000403230	1.0	protein_coding	Exon	Protein coding
306	1A2_vs_1C2_peak_1430	-		ENST00000403230	ENSG00000100201	DDX17	ENST00000403230	1.0	protein_coding	Intron	Protein coding
307	1A2_vs_1C2_peak_1434	+	ENSE00000880315	ENST00000216034	ENSG00000100216	TOMM22	ENST00000216034	1.0	protein_coding	Exon	Protein coding
308	1A2_vs_1C2_peak_1435	-	ENSE00003639458	ENST00000216146	ENSG00000100316	RPL3	ENST00000216146	1.0	protein_coding	Exon	Protein coding
309	1A2_vs_1C2_peak_1437	-	ENSE00003465930	ENST00000216146	ENSG00000100316	RPL3	ENST00000216146	1.0	protein_coding	Exon	Protein coding
310	1A2_vs_1C2_peak_1438	+	ENSE00001561335	ENST00000674920	ENSG00000128272	ATF4	ENST00000674920	1.0	protein_coding	Exon	Protein coding
311	1A2_vs_1C2_peak_1440	+	ENSE00003750806	ENST00000360079	ENSG00000196419	XRCC6	ENST00000360079	1.0	protein_coding	Exon	Protein coding
312	1A2_vs_1C2_peak_1442	-	ENSE00001547860	ENST00000401959	ENSG00000100138	SNU13	ENST00000401959	1.0	protein_coding	Exon	Protein coding
313	1A2_vs_1C2_peak_1443	+	ENSE00002146984	ENST00000530758	ENSG00000254999	BRK1	ENST00000530758	1.0	protein_coding	Exon	Protein coding
314	1A2_vs_1C2_peak_1447	+	ENSE00001778928	ENST00000255320	ENSG00000132967	HMGB1P5	ENST00000255320	1.0	transcribed_processed_pseudogene	Exon	Pseudogenes
315	1A2_vs_1C2_peak_1450	+	ENSE00003903465	ENST00000307839	ENSG00000174748	RPL15	ENST00000307839	1.0	protein_coding	Exon	Protein coding
316	1A2_vs_1C2_peak_1451	+	ENSE00001141814	ENST00000295770	ENSG00000163527	STT3B	ENST00000295770	1.0	protein_coding	Exon	Protein coding
317	1A2_vs_1C2_peak_1454	+	ENSE00001299370	ENST00000295770	ENSG00000163527	STT3B	ENST00000295770	1.0	protein_coding	Exon	Protein coding
318	1A2_vs_1C2_peak_1457	+	ENSE00003659762	ENST00000301821	ENSG00000168028	RPSA	ENST00000301821	1.0	protein_coding	Exon	Protein coding
319	1A2_vs_1C2_peak_1457	+	ENSE00003631075	ENST00000301821	ENSG00000168028	RPSA	ENST00000301821	1.0	protein_coding	Exon	Protein coding
320	1A2_vs_1C2_peak_146	+	ENSE00002260159	ENST00000370321	ENSG00000122406	RPL5	ENST00000370321	1.0	protein_coding	Exon	Protein coding
321	1A2_vs_1C2_peak_1460	+	ENSE00003694887	ENST00000396203	ENSG00000188846	RPL14	ENST00000396203	1.0	protein_coding	Exon	Protein coding
322	1A2_vs_1C2_peak_1461	+	ENSE00001649367	ENST00000349496	ENSG00000168036	CTNNB1	ENST00000349496	1.0	protein_coding	Exon	Protein coding
323	1A2_vs_1C2_peak_1461	+	ENSE00001718373	ENST00000349496	ENSG00000168036	CTNNB1	ENST00000349496	1.0	protein_coding	Exon	Protein coding
324	1A2_vs_1C2_peak_1464	-	ENSE00001887800	ENST00000321331	ENSG00000181061	HIGD1A	ENST00000321331	1.0	protein_coding	Exon	Protein coding
325	1A2_vs_1C2_peak_1467	-	ENSE00003685190	ENST00000326739	ENSG00000178035	IMPDH2	ENST00000326739	1.0	protein_coding	Exon	Protein coding
326	1A2_vs_1C2_peak_1468	-	ENSE00001954909	ENST00000418115	ENSG00000067560	RHOA	ENST00000418115	1.0	protein_coding	Exon	Protein coding
327	1A2_vs_1C2_peak_1469	+	ENSE00001081152	ENST00000266022	ENSG00000004534	RBM6	ENST00000266022	1.0	protein_coding	Exon	Protein coding
328	1A2_vs_1C2_peak_1471	-	ENSE00003840482	ENST00000294189	ENSG00000162244	RPL29	ENST00000294189	1.0	protein_coding	Exon	Protein coding
329	1A2_vs_1C2_peak_1472	+	ENSE00003638370	ENST00000418458	ENSG00000163938	GNL3	ENST00000418458	1.0	protein_coding	Exon	Protein coding
330	1A2_vs_1C2_peak_1472	+	ENSE00003682703	ENST00000418458	ENSG00000163938	GNL3	ENST00000418458	1.0	protein_coding	Exon	Protein coding
331	1A2_vs_1C2_peak_1473	+	ENSE00003601281	ENST00000418458	ENSG00000163938	GNL3	ENST00000418458	1.0	protein_coding	Exon	Protein coding
332	1A2_vs_1C2_peak_1473	+	ENSE00003845507	ENST00000418458	ENSG00000163938	GNL3	ENST00000418458	1.0	protein_coding	Exon	Protein coding
333	1A2_vs_1C2_peak_1474	+	ENSE00003718485	ENST00000619898	ENSG00000114902	SPCS1	ENST00000619898	1.0	protein_coding	Exon	Protein coding
334	1A2_vs_1C2_peak_1475	-	ENSE00003917866	ENST00000683822	ENSG00000163946	TASOR	ENST00000683822	1.0	protein_coding	Exon	Protein coding
335	1A2_vs_1C2_peak_1478	-	ENSE00001874756	ENST00000295899	ENSG00000163634	THOC7	ENST00000295899	1.0	protein_coding	Exon	Protein coding
336	1A2_vs_1C2_peak_1479	+	ENSE00001895742	ENST00000356692	ENSG00000163605	PPP4R2	ENST00000356692	1.0	protein_coding	Exon	Protein coding
337	1A2_vs_1C2_peak_1481	-	ENSE00001761216	ENST00000326840	ENSG00000057019	DCBLD2	ENST00000326840	1.0	protein_coding	Exon	Protein coding
338	1A2_vs_1C2_peak_1488	-	ENSE00001380209	ENST00000240922	ENSG00000121579	NAA50	ENST00000240922	1.0	protein_coding	Exon	Protein coding
339	1A2_vs_1C2_peak_1489	-	ENSE00001380209	ENST00000240922	ENSG00000121579	NAA50	ENST00000240922	1.0	protein_coding	Exon	Protein coding
340	1A2_vs_1C2_peak_1490	-	ENSE00000000359	ENST00000422453	ENSG00000169714	CNBP	ENST00000422453	1.0	protein_coding	Exon	Protein coding
341	1A2_vs_1C2_peak_1491	-	ENSE00001311927	ENST00000264995	ENSG00000114686	MRPL3	ENST00000264995	1.0	protein_coding	Exon	Protein coding
342	1A2_vs_1C2_peak_1493	+	ENSE00001164188	ENST00000264993	ENSG00000091527	CDV3	ENST00000264993	1.0	protein_coding	Exon	Protein coding
343	1A2_vs_1C2_peak_1494	+	ENSE00001164188	ENST00000264993	ENSG00000091527	CDV3	ENST00000264993	1.0	protein_coding	Exon	Protein coding
344	1A2_vs_1C2_peak_150	-	ENSE00003464563	ENST00000436063	ENSG00000067334	DNTTIP2	ENST00000436063	1.0	protein_coding	Exon	Protein coding
345	1A2_vs_1C2_peak_1502	-	ENSE00001157057	ENST00000265044	ENSG00000114850	SSR3	ENST00000265044	1.0	protein_coding	Exon	Protein coding
346	1A2_vs_1C2_peak_1504	-	ENSE00003568882	ENST00000295926	ENSG00000163660	CCNL1	ENST00000295926	1.0	protein_coding	Exon	Protein coding
347	1A2_vs_1C2_peak_1504	-	ENSE00003671288	ENST00000295926	ENSG00000163660	CCNL1	ENST00000295926	1.0	protein_coding	Exon	Protein coding
348	1A2_vs_1C2_peak_1506	+	ENSE00003632193	ENST00000357388	ENSG00000113810	SMC4	ENST00000357388	1.0	protein_coding	Exon	Protein coding
349	1A2_vs_1C2_peak_1508	-		ENST00000334256	ENSG00000186432	KPNA4	ENST00000334256	1.0	protein_coding	Intron	Protein coding
350	1A2_vs_1C2_peak_1509	-	ENSE00003392259	ENST00000602385	ENSG00000270141	TERC	ENST00000602385	1.0	lncRNA	Exon	Noncoding RNA
351	1A2_vs_1C2_peak_1511	+	ENSE00000826254	ENST00000392692	ENSG00000114346	ECT2	ENST00000392692	1.0	protein_coding	Exon	Protein coding
352	1A2_vs_1C2_peak_1512	+	ENSE00001151919	ENST00000392692	ENSG00000114346	ECT2	ENST00000392692	1.0	protein_coding	Exon	Protein coding
353	1A2_vs_1C2_peak_1514	-	ENSE00001618549	ENST00000453386	ENSG00000136527	TRA2B	ENST00000453386	1.0	protein_coding	Exon	Protein coding
354	1A2_vs_1C2_peak_1516	-		ENST00000453386	ENSG00000136527	TRA2B	ENST00000453386	1.0	protein_coding	Intron	Protein coding
355	1A2_vs_1C2_peak_1517	-		ENST00000453386	ENSG00000136527	TRA2B	ENST00000453386	1.0	protein_coding	Intron	Protein coding
356	1A2_vs_1C2_peak_1518	-		ENST00000453386	ENSG00000136527	TRA2B	ENST00000453386	1.0	protein_coding	Intron	Protein coding
357	1A2_vs_1C2_peak_1521	+	ENSE00003675683	ENST00000323963	ENSG00000156976	EIF4A2	ENST00000323963	1.0	protein_coding	Exon	Protein coding
358	1A2_vs_1C2_peak_1521	+	ENSE00003633979	ENST00000323963	ENSG00000156976	EIF4A2	ENST00000323963	1.0	protein_coding	Exon	Protein coding
359	1A2_vs_1C2_peak_1521	+	ENSE00003497356	ENST00000323963	ENSG00000156976	EIF4A2	ENST00000323963	1.0	protein_coding	Exon	Protein coding
360	1A2_vs_1C2_peak_1522	+	ENSE00003517413	ENST00000323963	ENSG00000156976	EIF4A2	ENST00000323963	1.0	protein_coding	Exon	Protein coding
361	1A2_vs_1C2_peak_1525	-	ENSE00001741459	ENST00000645319	ENSG00000133657	ATP13A3	ENST00000645319	1.0	protein_coding	Exon	Protein coding
362	1A2_vs_1C2_peak_1526	-	ENSE00001511657	ENST00000360110	ENSG00000072274	TFRC	ENST00000360110	1.0	protein_coding	Exon	Protein coding
363	1A2_vs_1C2_peak_153	+	ENSE00003404263	ENST00000602755	ENSG00000270066	ENSG00000270066	ENST00000602755	1.0	lncRNA	Exon	Noncoding RNA
364	1A2_vs_1C2_peak_1530	+	ENSE00001250055	ENST00000327134	ENSG00000180370	PAK2	ENST00000327134	1.0	protein_coding	Exon	Protein coding
365	1A2_vs_1C2_peak_1533	+	ENSE00001930158	ENST00000241502	ENSG00000122068	FYTTD1	ENST00000241502	1.0	protein_coding	Exon	Protein coding
366	1A2_vs_1C2_peak_1534	+	ENSE00003604844	ENST00000647248	ENSG00000182899	RPL35A	ENST00000647248	1.0	protein_coding	Exon	Protein coding
367	1A2_vs_1C2_peak_1535	-		ENST00000265239	ENSG00000114473	IQCG	ENST00000265239	1.0	protein_coding	Intron	Protein coding
368	1A2_vs_1C2_peak_1539	+	ENSE00001492672	ENST00000382581	ENSG00000179010	MRFAP1	ENST00000382581	1.0	protein_coding	Exon	Protein coding
369	1A2_vs_1C2_peak_1540	-	ENSE00003693578	ENST00000336812	ENSG00000109606	DHX15	ENST00000336812	1.0	protein_coding	Exon	Protein coding
370	1A2_vs_1C2_peak_1543	-	ENSE00001073852	ENST00000336812	ENSG00000109606	DHX15	ENST00000336812	1.0	protein_coding	Exon	Protein coding
371	1A2_vs_1C2_peak_1546	-	ENSE00003671095	ENST00000295955	ENSG00000163682	RPL9	ENST00000295955	1.0	protein_coding	Exon	Protein coding
372	1A2_vs_1C2_peak_1557	+	ENSE00002063899	ENST00000512576	ENSG00000128050	PAICS	ENST00000512576	1.0	protein_coding	Exon	Protein coding
373	1A2_vs_1C2_peak_1564	-	ENSE00002072421	ENST00000313899	ENSG00000138668	HNRNPD	ENST00000313899	1.0	protein_coding	Exon	Protein coding
374	1A2_vs_1C2_peak_1565	-	ENSE00003499051	ENST00000313899	ENSG00000138668	HNRNPD	ENST00000313899	1.0	protein_coding	Exon	Protein coding
375	1A2_vs_1C2_peak_1565	-	ENSE00003529851	ENST00000313899	ENSG00000138668	HNRNPD	ENST00000313899	1.0	protein_coding	Exon	Protein coding
376	1A2_vs_1C2_peak_1568	-	ENSE00003654477	ENST00000313899	ENSG00000138668	HNRNPD	ENST00000313899	1.0	protein_coding	Exon	Protein coding
377	1A2_vs_1C2_peak_157	+	ENSE00001929239	ENST00000263168	ENSG00000116489	CAPZA1	ENST00000263168	1.0	protein_coding	Exon	Protein coding
378	1A2_vs_1C2_peak_1570	-	ENSE00001358882	ENST00000295470	ENSG00000152795	HNRNPDL	ENST00000295470	1.0	protein_coding	Exon	Protein coding
379	1A2_vs_1C2_peak_1571	-	ENSE00001073166	ENST00000295470	ENSG00000152795	HNRNPDL	ENST00000295470	1.0	protein_coding	Exon	Protein coding
380	1A2_vs_1C2_peak_1572	-	ENSE00003484160	ENST00000295470	ENSG00000152795	HNRNPDL	ENST00000295470	1.0	protein_coding	Exon	Protein coding
381	1A2_vs_1C2_peak_1573	-	ENSE00003681649	ENST00000295470	ENSG00000152795	HNRNPDL	ENST00000295470	1.0	protein_coding	Exon	Protein coding
382	1A2_vs_1C2_peak_1573	-	ENSE00003669464	ENST00000295470	ENSG00000152795	HNRNPDL	ENST00000295470	1.0	protein_coding	Exon	Protein coding
383	1A2_vs_1C2_peak_1574	-	ENSE00001073177	ENST00000295470	ENSG00000152795	HNRNPDL	ENST00000295470	1.0	protein_coding	Exon	Protein coding
384	1A2_vs_1C2_peak_1574	-	ENSE00001073168	ENST00000295470	ENSG00000152795	HNRNPDL	ENST00000295470	1.0	protein_coding	Exon	Protein coding
385	1A2_vs_1C2_peak_1579	+	ENSE00003601134	ENST00000296577	ENSG00000164163	ABCE1	ENST00000296577	1.0	protein_coding	Exon	Protein coding
386	1A2_vs_1C2_peak_1581	+	ENSE00002021363	ENST00000296577	ENSG00000164163	ABCE1	ENST00000296577	1.0	protein_coding	Exon	Protein coding
387	1A2_vs_1C2_peak_1582	-	ENSE00001200926	ENST00000651943	ENSG00000198589	LRBA	ENST00000651943	1.0	protein_coding	Exon	Protein coding
388	1A2_vs_1C2_peak_1585	+	ENSE00003618397	ENST00000274065	ENSG00000145425	RPS3A	ENST00000274065	1.0	protein_coding	Exon	Protein coding
389	1A2_vs_1C2_peak_1591	-	ENSE00002081308	ENST00000296503	ENSG00000164104	HMGB2	ENST00000296503	1.0	protein_coding	Exon	Protein coding
390	1A2_vs_1C2_peak_1592	-	ENSE00001081467	ENST00000296503	ENSG00000164104	HMGB2	ENST00000296503	1.0	protein_coding	Exon	Protein coding
391	1A2_vs_1C2_peak_1592	-	ENSE00001081469	ENST00000296503	ENSG00000164104	HMGB2	ENST00000296503	1.0	protein_coding	Exon	Protein coding
392	1A2_vs_1C2_peak_1594	+	ENSE00003850638	ENST00000651543	ENSG00000286001	ENSG00000286001	ENST00000651543	1.0	nonsense_mediated_decay	Exon	Protein coding
393	1A2_vs_1C2_peak_1594	+	ENSE00001742892	ENST00000264932	ENSG00000073578	SDHA	ENST00000264932	1.0	protein_coding	Exon	Protein coding
394	1A2_vs_1C2_peak_1597	+	ENSE00003482029	ENST00000280326	ENSG00000150753	CCT5	ENST00000280326	1.0	protein_coding	Exon	Protein coding
395	1A2_vs_1C2_peak_1599	+	ENSE00001082659	ENST00000280326	ENSG00000150753	CCT5	ENST00000280326	1.0	protein_coding	Exon	Protein coding
396	1A2_vs_1C2_peak_160	-	ENSE00001386496	ENST00000358528	ENSG00000009307	CSDE1	ENST00000358528	1.0	protein_coding	Exon	Protein coding
397	1A2_vs_1C2_peak_160	-	ENSE00000784333	ENST00000358528	ENSG00000009307	CSDE1	ENST00000358528	1.0	protein_coding	Exon	Protein coding
398	1A2_vs_1C2_peak_1603	+	ENSE00003522003	ENST00000265073	ENSG00000113387	SUB1	ENST00000265073	1.0	protein_coding	Exon	Protein coding
399	1A2_vs_1C2_peak_1606	+	ENSE00001887096	ENST00000265112	ENSG00000113407	TARS1	ENST00000265112	1.0	protein_coding	Exon	Protein coding
400	1A2_vs_1C2_peak_1618	-	ENSE00001365733	ENST00000339020	ENSG00000188725	SMIM15	ENST00000339020	1.0	protein_coding	Exon	Protein coding
401	1A2_vs_1C2_peak_1624	+	ENSE00001925200	ENST00000337273	ENSG00000083312	TNPO1	ENST00000337273	1.0	protein_coding	Exon	Protein coding
402	1A2_vs_1C2_peak_1628	+	ENSE00003594877	ENST00000610426	ENSG00000164346	NSA2	ENST00000610426	1.0	protein_coding	Exon	Protein coding
403	1A2_vs_1C2_peak_1628	+	ENSE00003654377	ENST00000610426	ENSG00000164346	NSA2	ENST00000610426	1.0	protein_coding	Exon	Protein coding
404	1A2_vs_1C2_peak_1629	+	ENSE00003509721	ENST00000610426	ENSG00000164346	NSA2	ENST00000610426	1.0	protein_coding	Exon	Protein coding
405	1A2_vs_1C2_peak_1634	+		ENST00000438793	ENSG00000145730	PAM	ENST00000438793	1.0	protein_coding	Intron	Protein coding
406	1A2_vs_1C2_peak_1636	+		ENST00000438793	ENSG00000145730	PAM	ENST00000438793	1.0	protein_coding	Intron	Protein coding
407	1A2_vs_1C2_peak_1637	+		ENST00000438793	ENSG00000145730	PAM	ENST00000438793	1.0	protein_coding	Intron	Protein coding
408	1A2_vs_1C2_peak_1638	+		ENST00000438793	ENSG00000145730	PAM	ENST00000438793	1.0	protein_coding	Intron	Protein coding
409	1A2_vs_1C2_peak_1639	+		ENST00000438793	ENSG00000145730	PAM	ENST00000438793	1.0	protein_coding	Intron	Protein coding
410	1A2_vs_1C2_peak_1640	+	ENSE00003582428	ENST00000438793	ENSG00000145730	PAM	ENST00000438793	1.0	protein_coding	Exon	Protein coding
411	1A2_vs_1C2_peak_1641	+		ENST00000438793	ENSG00000145730	PAM	ENST00000438793	1.0	protein_coding	Intron	Protein coding
412	1A2_vs_1C2_peak_1643	+		ENST00000438793	ENSG00000145730	PAM	ENST00000438793	1.0	protein_coding	Intron	Protein coding
413	1A2_vs_1C2_peak_1647	+	ENSE00002139601	ENST00000520401	ENSG00000258864	ENSG00000258864	ENST00000520401	1.0	nonsense_mediated_decay	Exon	Protein coding
414	1A2_vs_1C2_peak_1647	+	ENSE00002032363	ENST00000505459	ENSG00000153037	SRP19	ENST00000505459	1.0	protein_coding	Exon	Protein coding
415	1A2_vs_1C2_peak_1649	+	ENSE00001478312	ENST00000378670	ENSG00000164405	UQCRQ	ENST00000378670	1.0	protein_coding	Exon	Protein coding
416	1A2_vs_1C2_peak_1650	+	ENSE00001131367	ENST00000304858	ENSG00000170606	HSPA4	ENST00000304858	1.0	protein_coding	Exon	Protein coding
417	1A2_vs_1C2_peak_1651	+	ENSE00001282523	ENST00000304858	ENSG00000170606	HSPA4	ENST00000304858	1.0	protein_coding	Exon	Protein coding
418	1A2_vs_1C2_peak_1652	-	ENSE00003848965	ENST00000265333	ENSG00000213585	VDAC1	ENST00000265333	1.0	protein_coding	Exon	Protein coding
419	1A2_vs_1C2_peak_1653	-	ENSE00003784323	ENST00000265333	ENSG00000213585	VDAC1	ENST00000265333	1.0	protein_coding	Exon	Protein coding
420	1A2_vs_1C2_peak_1654	-	ENSE00003988588	ENST00000519718	ENSG00000272772	ENSG00000272772	ENST00000519718	1.0	protein_coding	Exon	Protein coding
421	1A2_vs_1C2_peak_1654	-	ENSE00001291683	ENST00000353411	ENSG00000113558	SKP1	ENST00000353411	1.0	protein_coding	Exon	Protein coding
422	1A2_vs_1C2_peak_1657	-	ENSE00002078302	ENST00000511689	ENSG00000113648	MACROH2A1	ENST00000511689	1.0	protein_coding	Exon	Protein coding
423	1A2_vs_1C2_peak_1659	-	ENSE00003841044	ENST00000297185	ENSG00000113013	HSPA9	ENST00000297185	1.0	protein_coding	Exon	Protein coding
424	1A2_vs_1C2_peak_1660	-	ENSE00003600777	ENST00000297185	ENSG00000113013	HSPA9	ENST00000297185	1.0	protein_coding	Exon	Protein coding
425	1A2_vs_1C2_peak_1661	-	ENSE00003543459	ENST00000297185	ENSG00000113013	HSPA9	ENST00000297185	1.0	protein_coding	Exon	Protein coding
426	1A2_vs_1C2_peak_1664	+	ENSE00003772093	ENST00000394800	ENSG00000280987	MATR3	ENST00000394800	1.0	protein_coding	Exon	Protein coding
427	1A2_vs_1C2_peak_1665	+	ENSE00003766880	ENST00000394800	ENSG00000280987	MATR3	ENST00000394800	1.0	protein_coding	Exon	Protein coding
428	1A2_vs_1C2_peak_1665	+	ENSE00003763930	ENST00000394800	ENSG00000280987	MATR3	ENST00000394800	1.0	protein_coding	Exon	Protein coding
429	1A2_vs_1C2_peak_1667	+	ENSE00001519623	ENST00000394800	ENSG00000280987	MATR3	ENST00000394800	1.0	protein_coding	Exon	Protein coding
430	1A2_vs_1C2_peak_1664	+	ENSE00003774855	ENST00000394805	ENSG00000015479	MATR3	ENST00000394805	1.0	protein_coding	Exon	Protein coding
431	1A2_vs_1C2_peak_1665	+	ENSE00003771409	ENST00000394805	ENSG00000015479	MATR3	ENST00000394805	1.0	protein_coding	Exon	Protein coding
432	1A2_vs_1C2_peak_1665	+	ENSE00003768022	ENST00000394805	ENSG00000015479	MATR3	ENST00000394805	1.0	protein_coding	Exon	Protein coding
433	1A2_vs_1C2_peak_1667	+	ENSE00001407316	ENST00000394805	ENSG00000015479	MATR3	ENST00000394805	1.0	protein_coding	Exon	Protein coding
434	1A2_vs_1C2_peak_1668	+	ENSE00001549340	ENST00000398733	ENSG00000131508	UBE2D2	ENST00000398733	1.0	protein_coding	Exon	Protein coding
435	1A2_vs_1C2_peak_1670	-	ENSE00001388076	ENST00000313368	ENSG00000178913	TAF7	ENST00000313368	1.0	protein_coding	Exon	Protein coding
436	1A2_vs_1C2_peak_1671	-	ENSE00001962046	ENST00000377843	ENSG00000113712	CSNK1A1	ENST00000377843	1.0	protein_coding	Exon	Protein coding
437	1A2_vs_1C2_peak_1671	-	ENSE00002019395	ENST00000499521	ENSG00000230551	ENSG00000230551	ENST00000499521	1.0	retained_intron	Exon	Protein coding
438	1A2_vs_1C2_peak_1674	-	ENSE00001914673	ENST00000407193	ENSG00000164587	RPS14	ENST00000407193	1.0	protein_coding	Exon	Protein coding
439	1A2_vs_1C2_peak_1677	+	ENSE00001886878	ENST00000356245	ENSG00000145907	G3BP1	ENST00000356245	1.0	protein_coding	Exon	Protein coding
440	1A2_vs_1C2_peak_168	-	ENSE00001448939	ENST00000369167	ENSG00000203814	H2BC18	ENST00000369167	1.0	protein_coding	Exon	Protein coding
441	1A2_vs_1C2_peak_1681	+	ENSE00003536019	ENST00000296930	ENSG00000181163	NPM1	ENST00000296930	1.0	protein_coding	Exon	Protein coding
442	1A2_vs_1C2_peak_1683	+	ENSE00001084454	ENST00000296930	ENSG00000181163	NPM1	ENST00000296930	1.0	protein_coding	Exon	Protein coding
443	1A2_vs_1C2_peak_1683	+	ENSE00001084453	ENST00000296930	ENSG00000181163	NPM1	ENST00000296930	1.0	protein_coding	Exon	Protein coding
444	1A2_vs_1C2_peak_1686	+		ENST00000296930	ENSG00000181163	NPM1	ENST00000296930	1.0	protein_coding	Intron	Protein coding
445	1A2_vs_1C2_peak_1687	+	ENSE00001026397	ENST00000296930	ENSG00000181163	NPM1	ENST00000296930	1.0	protein_coding	Exon	Protein coding
446	1A2_vs_1C2_peak_1688	+	ENSE00003909747	ENST00000296930	ENSG00000181163	NPM1	ENST00000296930	1.0	protein_coding	Exon	Protein coding
447	1A2_vs_1C2_peak_1690	-	ENSE00001329935	ENST00000393432	ENSG00000169045	HNRNPH1	ENST00000393432	1.0	protein_coding	Exon	Protein coding
448	1A2_vs_1C2_peak_1691	-	ENSE00003593633	ENST00000393432	ENSG00000169045	HNRNPH1	ENST00000393432	1.0	protein_coding	Exon	Protein coding
449	1A2_vs_1C2_peak_1691	-	ENSE00003463071	ENST00000393432	ENSG00000169045	HNRNPH1	ENST00000393432	1.0	protein_coding	Exon	Protein coding
450	1A2_vs_1C2_peak_1692	-	ENSE00003648474	ENST00000393432	ENSG00000169045	HNRNPH1	ENST00000393432	1.0	protein_coding	Exon	Protein coding
451	1A2_vs_1C2_peak_1693	+	ENSE00003483534	ENST00000247461	ENSG00000127022	CANX	ENST00000247461	1.0	protein_coding	Exon	Protein coding
452	1A2_vs_1C2_peak_1694	+	ENSE00003847647	ENST00000247461	ENSG00000127022	CANX	ENST00000247461	1.0	protein_coding	Exon	Protein coding
453	1A2_vs_1C2_peak_1696	+	ENSE00003847647	ENST00000247461	ENSG00000127022	CANX	ENST00000247461	1.0	protein_coding	Exon	Protein coding
454	1A2_vs_1C2_peak_1698	-	ENSE00003542884	ENST00000512805	ENSG00000204628	RACK1	ENST00000512805	1.0	protein_coding	Exon	Protein coding
455	1A2_vs_1C2_peak_170	+	ENSE00003541054	ENST00000578186	ENSG00000270882	H4C14	ENST00000578186	1.0	protein_coding	Exon	Protein coding
456	1A2_vs_1C2_peak_1704	+	ENSE00001154938	ENST00000379802	ENSG00000096696	DSP	ENST00000379802	1.0	protein_coding	Exon	Protein coding
457	1A2_vs_1C2_peak_1705	+	ENSE00001482558	ENST00000379802	ENSG00000096696	DSP	ENST00000379802	1.0	protein_coding	Exon	Protein coding
458	1A2_vs_1C2_peak_1711	-	ENSE00003851144	ENST00000652689	ENSG00000124795	DEK	ENST00000652689	1.0	protein_coding	Exon	Protein coding
459	1A2_vs_1C2_peak_1712	-	ENSE00003639492	ENST00000652689	ENSG00000124795	DEK	ENST00000652689	1.0	protein_coding	Exon	Protein coding
460	1A2_vs_1C2_peak_1717	-	ENSE00001476498	ENST00000378119	ENSG00000112308	C6orf62	ENST00000378119	1.0	protein_coding	Exon	Protein coding
461	1A2_vs_1C2_peak_1718	+	ENSE00000848248	ENST00000230056	ENSG00000112312	GMNN	ENST00000230056	1.0	protein_coding	Exon	Protein coding
462	1A2_vs_1C2_peak_1719	+	ENSE00003750152	ENST00000613854	ENSG00000275714	H3C1	ENST00000613854	1.0	protein_coding	Exon	Protein coding
463	1A2_vs_1C2_peak_172	-	ENSE00001448930	ENST00000369159	ENSG00000288825	H2AC18	ENST00000369159	1.0	protein_coding	Exon	Protein coding
464	1A2_vs_1C2_peak_1720	+	ENSE00001415763	ENST00000617569	ENSG00000278637	H4C1	ENST00000617569	1.0	protein_coding	Exon	Protein coding
465	1A2_vs_1C2_peak_1721	-	ENSE00001475010	ENST00000377745	ENSG00000278705	H4C2	ENST00000377745	1.0	protein_coding	Exon	Protein coding
466	1A2_vs_1C2_peak_1722	-	ENSE00003712382	ENST00000621411	ENSG00000286522	H3C2	ENST00000621411	1.0	protein_coding	Exon	Protein coding
467	1A2_vs_1C2_peak_1726	-	ENSE00001306765	ENST00000343677	ENSG00000187837	H1-2	ENST00000343677	1.0	protein_coding	Exon	Protein coding
468	1A2_vs_1C2_peak_1727	+	ENSE00001475159	ENST00000377803	ENSG00000197061	H4C3	ENST00000377803	1.0	protein_coding	Exon	Protein coding
469	1A2_vs_1C2_peak_1728	-	ENSE00001526955	ENST00000396984	ENSG00000180596	H2BC4	ENST00000396984	1.0	protein_coding	Exon	Protein coding
470	1A2_vs_1C2_peak_1729	+	ENSE00003913950	ENST00000377791	ENSG00000180573	H2AC6	ENST00000377791	1.0	protein_coding	Exon	Protein coding
471	1A2_vs_1C2_peak_173	+	ENSE00003700700	ENST00000607355	ENSG00000288859	H2AC19	ENST00000607355	1.0	protein_coding	Exon	Protein coding
472	1A2_vs_1C2_peak_1730	+	ENSE00001173828	ENST00000304218	ENSG00000168298	H1-4	ENST00000304218	1.0	protein_coding	Exon	Protein coding
473	1A2_vs_1C2_peak_1731	+	ENSE00001475093	ENST00000377777	ENSG00000158373	H2BC5	ENST00000377777	1.0	protein_coding	Exon	Protein coding
474	1A2_vs_1C2_peak_1732	+	ENSE00003729177	ENST00000614097	ENSG00000274290	H2BC6	ENST00000614097	1.0	protein_coding	Exon	Protein coding
475	1A2_vs_1C2_peak_1736	+	ENSE00001416297	ENST00000356530	ENSG00000277224	H2BC7	ENST00000356530	1.0	protein_coding	Exon	Protein coding
476	1A2_vs_1C2_peak_1738	-	ENSE00001648136	ENST00000541790	ENSG00000273802	H2BC8	ENST00000541790	1.0	protein_coding	Exon	Protein coding
477	1A2_vs_1C2_peak_1742	+	ENSE00003721972	ENST00000619466	ENSG00000275713	H2BC9	ENST00000619466	1.0	protein_coding	Exon	Protein coding
478	1A2_vs_1C2_peak_1743	-	ENSE00003718278	ENST00000614378	ENSG00000273983	H3C8	ENST00000614378	1.0	protein_coding	Exon	Protein coding
479	1A2_vs_1C2_peak_1744	+	ENSE00001474974	ENST00000377733	ENSG00000278588	H2BC10	ENST00000377733	1.0	protein_coding	Exon	Protein coding
480	1A2_vs_1C2_peak_1745	-	ENSE00001474963	ENST00000377727	ENSG00000158406	H4C8	ENST00000377727	1.0	protein_coding	Exon	Protein coding
481	1A2_vs_1C2_peak_1746	-	ENSE00002255833	ENST00000339812	ENSG00000124635	H2BC11	ENST00000339812	1.0	protein_coding	Exon	Protein coding
482	1A2_vs_1C2_peak_1748	+	ENSE00003720283	ENST00000615353	ENSG00000276180	H4C9	ENST00000615353	1.0	protein_coding	Exon	Protein coding
483	1A2_vs_1C2_peak_1751	-	ENSE00001473797	ENST00000377401	ENSG00000185130	H2BC13	ENST00000377401	1.0	protein_coding	Exon	Protein coding
484	1A2_vs_1C2_peak_1752	+	ENSE00001417017	ENST00000358739	ENSG00000196747	H2AC13	ENST00000358739	1.0	protein_coding	Exon	Protein coding
485	1A2_vs_1C2_peak_1754	-	ENSE00001611885	ENST00000333151	ENSG00000276368	H2AC14	ENST00000333151	1.0	protein_coding	Exon	Protein coding
486	1A2_vs_1C2_peak_1755	+	ENSE00003744294	ENST00000621112	ENSG00000273703	H2BC14	ENST00000621112	1.0	protein_coding	Exon	Protein coding
487	1A2_vs_1C2_peak_1758	+	ENSE00003727920	ENST00000612898	ENSG00000233822	H2BC15	ENST00000612898	1.0	protein_coding	Exon	Protein coding
488	1A2_vs_1C2_peak_176	+	ENSE00001316918	ENST00000331380	ENSG00000184260	H2AC20	ENST00000331380	1.0	protein_coding	Exon	Protein coding
489	1A2_vs_1C2_peak_1760	-	ENSE00001305578	ENST00000331442	ENSG00000184357	H1-5	ENST00000331442	1.0	protein_coding	Exon	Protein coding
490	1A2_vs_1C2_peak_1762	-	ENSE00003740064	ENST00000618305	ENSG00000275126	H4C13	ENST00000618305	1.0	protein_coding	Exon	Protein coding
491	1A2_vs_1C2_peak_1764	-	ENSE00001660121	ENST00000359611	ENSG00000278677	H2AC17	ENST00000359611	1.0	protein_coding	Exon	Protein coding
492	1A2_vs_1C2_peak_1766	+	ENSE00003602800	ENST00000439602	ENSG00000231500	RPS18	ENST00000439602	1.0	protein_coding	Exon	Protein coding
493	1A2_vs_1C2_peak_1766	+	ENSE00003618496	ENST00000439602	ENSG00000231500	RPS18	ENST00000439602	1.0	protein_coding	Exon	Protein coding
494	1A2_vs_1C2_peak_1767	+	ENSE00001160539	ENST00000311487	ENSG00000137309	HMGA1	ENST00000311487	1.0	protein_coding	Exon	Protein coding
495	1A2_vs_1C2_peak_1768	+	ENSE00001160539	ENST00000311487	ENSG00000137309	HMGA1	ENST00000311487	1.0	protein_coding	Exon	Protein coding
496	1A2_vs_1C2_peak_1769	-	ENSE00003531744	ENST00000648437	ENSG00000124614	RPS10	ENST00000648437	1.0	protein_coding	Exon	Protein coding
497	1A2_vs_1C2_peak_1769	-	ENSE00003546671	ENST00000639725	ENSG00000270800	RPS10-NUDT3	ENST00000639725	1.0	protein_coding	Exon	Protein coding
498	1A2_vs_1C2_peak_177	-	ENSE00001433520	ENST00000331128	ENSG00000184270	H2AC21	ENST00000331128	1.0	protein_coding	Exon	Protein coding
499	1A2_vs_1C2_peak_1772	+	ENSE00003680458	ENST00000322203	ENSG00000198755	RPL10A	ENST00000322203	1.0	protein_coding	Exon	Protein coding
500	1A2_vs_1C2_peak_1773	-	ENSE00002026764	ENST00000373825	ENSG00000096063	SRPK1	ENST00000373825	1.0	protein_coding	Exon	Protein coding
501	1A2_vs_1C2_peak_1774	-	ENSE00002026764	ENST00000373825	ENSG00000096063	SRPK1	ENST00000373825	1.0	protein_coding	Exon	Protein coding
502	1A2_vs_1C2_peak_1775	+	ENSE00003735440	ENST00000373715	ENSG00000112081	SRSF3	ENST00000373715	1.0	protein_coding	Exon	Protein coding
503	1A2_vs_1C2_peak_1776	+	ENSE00001027890	ENST00000373715	ENSG00000112081	SRSF3	ENST00000373715	1.0	protein_coding	Exon	Protein coding
504	1A2_vs_1C2_peak_1777	-	ENSE00003423682	ENST00000373365	ENSG00000124767	GLO1	ENST00000373365	1.0	protein_coding	Exon	Protein coding
505	1A2_vs_1C2_peak_1778	-	ENSE00003423682	ENST00000373365	ENSG00000124767	GLO1	ENST00000373365	1.0	protein_coding	Exon	Protein coding
506	1A2_vs_1C2_peak_1783	+	ENSE00003302626	ENST00000371646	ENSG00000096384	HSP90AB1	ENST00000371646	1.0	protein_coding	Exon	Protein coding
507	1A2_vs_1C2_peak_1783	+	ENSE00002458977	ENST00000371646	ENSG00000096384	HSP90AB1	ENST00000371646	1.0	protein_coding	Exon	Protein coding
508	1A2_vs_1C2_peak_1785	+	ENSE00001140344	ENST00000371646	ENSG00000096384	HSP90AB1	ENST00000371646	1.0	protein_coding	Exon	Protein coding
509	1A2_vs_1C2_peak_1785	+	ENSE00001140336	ENST00000371646	ENSG00000096384	HSP90AB1	ENST00000371646	1.0	protein_coding	Exon	Protein coding
510	1A2_vs_1C2_peak_1785	+	ENSE00000974672	ENST00000371646	ENSG00000096384	HSP90AB1	ENST00000371646	1.0	protein_coding	Exon	Protein coding
511	1A2_vs_1C2_peak_1787	+	ENSE00001427294	ENST00000371646	ENSG00000096384	HSP90AB1	ENST00000371646	1.0	protein_coding	Exon	Protein coding
512	1A2_vs_1C2_peak_1788	-	ENSE00001916350	ENST00000596288	ENSG00000112118	MCM3	ENST00000596288	1.0	protein_coding	Exon	Protein coding
513	1A2_vs_1C2_peak_1789	+	ENSE00003794401	ENST00000636484	ENSG00000283293	RN7SK	ENST00000636484	1.0	snRNA	Exon	Noncoding RNA
514	1A2_vs_1C2_peak_179	-	ENSE00001696123	ENST00000369026	ENSG00000143384	MCL1	ENST00000369026	1.0	protein_coding	Exon	Protein coding
515	1A2_vs_1C2_peak_1790	-	ENSE00001943624	ENST00000304434	ENSG00000012660	ELOVL5	ENST00000304434	1.0	protein_coding	Exon	Protein coding
516	1A2_vs_1C2_peak_1793	-	ENSE00002508044	ENST00000424573	ENSG00000235174	RPL39P3	ENST00000424573	1.0	processed_pseudogene	Exon	Pseudogenes
517	1A2_vs_1C2_peak_1794	-	ENSE00003675739	ENST00000309268	ENSG00000156508	EEF1A1	ENST00000309268	1.0	protein_coding	Exon	Protein coding
518	1A2_vs_1C2_peak_1794	-	ENSE00003685376	ENST00000309268	ENSG00000156508	EEF1A1	ENST00000309268	1.0	protein_coding	Exon	Protein coding
519	1A2_vs_1C2_peak_1794	-	ENSE00003568244	ENST00000309268	ENSG00000156508	EEF1A1	ENST00000309268	1.0	protein_coding	Exon	Protein coding
520	1A2_vs_1C2_peak_1794	-	ENSE00001243576	ENST00000309268	ENSG00000156508	EEF1A1	ENST00000309268	1.0	protein_coding	Exon	Protein coding
521	1A2_vs_1C2_peak_1794	-	ENSE00001202443	ENST00000309268	ENSG00000156508	EEF1A1	ENST00000309268	1.0	protein_coding	Exon	Protein coding
522	1A2_vs_1C2_peak_1794	-	ENSE00001830298	ENST00000309268	ENSG00000156508	EEF1A1	ENST00000309268	1.0	protein_coding	Exon	Protein coding
523	1A2_vs_1C2_peak_1801	-	ENSE00001827916	ENST00000369622	ENSG00000135316	SYNCRIP	ENST00000369622	1.0	protein_coding	Exon	Protein coding
524	1A2_vs_1C2_peak_1802	-	ENSE00000760231	ENST00000369622	ENSG00000135316	SYNCRIP	ENST00000369622	1.0	protein_coding	Exon	Protein coding
525	1A2_vs_1C2_peak_1805	-	ENSE00000798141	ENST00000369622	ENSG00000135316	SYNCRIP	ENST00000369622	1.0	protein_coding	Exon	Protein coding
526	1A2_vs_1C2_peak_1805	-	ENSE00000798138	ENST00000369622	ENSG00000135316	SYNCRIP	ENST00000369622	1.0	protein_coding	Exon	Protein coding
527	1A2_vs_1C2_peak_181	-	ENSE00001148206	ENST00000368811	ENSG00000197747	S100A10	ENST00000368811	1.0	protein_coding	Exon	Protein coding
528	1A2_vs_1C2_peak_1817	-	ENSE00002047863	ENST00000310786	ENSG00000135535	CD164	ENST00000310786	1.0	protein_coding	Exon	Protein coding
529	1A2_vs_1C2_peak_1818	-	ENSE00002047863	ENST00000310786	ENSG00000135535	CD164	ENST00000310786	1.0	protein_coding	Exon	Protein coding
530	1A2_vs_1C2_peak_182	+		ENST00000432386	ENSG00000229021	ENSG00000229021	ENST00000432386	1.0	lncRNA	Intron	Noncoding RNA
531	1A2_vs_1C2_peak_1820	+	ENSE00003443472	ENST00000368885	ENSG00000123505	AMD1	ENST00000368885	1.0	protein_coding	Exon	Protein coding
532	1A2_vs_1C2_peak_1822	+	ENSE00003635999	ENST00000329970	ENSG00000155115	GTF3C6	ENST00000329970	1.0	protein_coding	Exon	Protein coding
533	1A2_vs_1C2_peak_1828	-	ENSE00001447161	ENST00000339697	ENSG00000111897	SERINC1	ENST00000339697	1.0	protein_coding	Exon	Protein coding
534	1A2_vs_1C2_peak_183	-	ENSE00003374776	ENST00000368719	ENSG00000197956	S100A6	ENST00000368719	1.0	protein_coding	Exon	Protein coding
535	1A2_vs_1C2_peak_1830	+	ENSE00001379351	ENST00000230050	ENSG00000112306	RPS12	ENST00000230050	1.0	protein_coding	Exon	Protein coding
536	1A2_vs_1C2_peak_1833	+	ENSE00003569530	ENST00000230050	ENSG00000112306	RPS12	ENST00000230050	1.0	protein_coding	Exon	Protein coding
537	1A2_vs_1C2_peak_1834	-	ENSE00003891347	ENST00000531224	ENSG00000029363	BCLAF1	ENST00000531224	1.0	protein_coding	Exon	Protein coding
538	1A2_vs_1C2_peak_1836	-	ENSE00000458095	ENST00000531224	ENSG00000029363	BCLAF1	ENST00000531224	1.0	protein_coding	Exon	Protein coding
539	1A2_vs_1C2_peak_1837	-	ENSE00000764312	ENST00000531224	ENSG00000029363	BCLAF1	ENST00000531224	1.0	protein_coding	Exon	Protein coding
540	1A2_vs_1C2_peak_1838	-	ENSE00001815595	ENST00000421351	ENSG00000112378	PERP	ENST00000421351	1.0	protein_coding	Exon	Protein coding
541	1A2_vs_1C2_peak_1839	-	ENSE00001815595	ENST00000421351	ENSG00000112378	PERP	ENST00000421351	1.0	protein_coding	Exon	Protein coding
542	1A2_vs_1C2_peak_1842	-	ENSE00001927159	ENST00000367075	ENSG00000092820	EZR	ENST00000367075	1.0	protein_coding	Exon	Protein coding
543	1A2_vs_1C2_peak_1843	+	ENSE00001923516	ENST00000367048	ENSG00000120437	ACAT2	ENST00000367048	1.0	protein_coding	Exon	Protein coding
544	1A2_vs_1C2_peak_1848	-	ENSE00001759895	ENST00000402802	ENSG00000197461	PDGFA	ENST00000402802	1.0	protein_coding	Exon	Protein coding
545	1A2_vs_1C2_peak_1849	-	ENSE00003614573	ENST00000646664	ENSG00000075624	ACTB	ENST00000646664	1.0	protein_coding	Exon	Protein coding
546	1A2_vs_1C2_peak_1849	-	ENSE00003465957	ENST00000646664	ENSG00000075624	ACTB	ENST00000646664	1.0	protein_coding	Exon	Protein coding
547	1A2_vs_1C2_peak_1849	-	ENSE00003821088	ENST00000646664	ENSG00000075624	ACTB	ENST00000646664	1.0	protein_coding	Exon	Protein coding
548	1A2_vs_1C2_peak_1850	-	ENSE00003549974	ENST00000646664	ENSG00000075624	ACTB	ENST00000646664	1.0	protein_coding	Exon	Protein coding
549	1A2_vs_1C2_peak_185	-	ENSE00003719532	ENST00000361891	ENSG00000143621	ILF2	ENST00000361891	1.0	protein_coding	Exon	Protein coding
550	1A2_vs_1C2_peak_1851	+	ENSE00001551063	ENST00000348035	ENSG00000136238	RAC1	ENST00000348035	1.0	protein_coding	Exon	Protein coding
551	1A2_vs_1C2_peak_1852	+	ENSE00001551063	ENST00000348035	ENSG00000136238	RAC1	ENST00000348035	1.0	protein_coding	Exon	Protein coding
552	1A2_vs_1C2_peak_1854	-	ENSE00001893172	ENST00000258739	ENSG00000136240	KDELR2	ENST00000258739	1.0	protein_coding	Exon	Protein coding
553	1A2_vs_1C2_peak_1857	+	ENSE00003848207	ENST00000651779	ENSG00000122644	ARL4A	ENST00000651779	1.0	protein_coding	Exon	Protein coding
554	1A2_vs_1C2_peak_186	-	ENSE00003832862	ENST00000648921	ENSG00000285779	ENSG00000285779	ENST00000648921	1.0	nonsense_mediated_decay	Exon	Protein coding
555	1A2_vs_1C2_peak_186	-	ENSE00001054082	ENST00000271843	ENSG00000143543	JTB	ENST00000271843	1.0	protein_coding	Exon	Protein coding
556	1A2_vs_1C2_peak_1862	-	ENSE00003514664	ENST00000406877	ENSG00000164649	CDCA7L	ENST00000406877	1.0	protein_coding	Exon	Protein coding
557	1A2_vs_1C2_peak_1863	-	ENSE00003590286	ENST00000406877	ENSG00000164649	CDCA7L	ENST00000406877	1.0	protein_coding	Exon	Protein coding
558	1A2_vs_1C2_peak_1865	-	ENSE00001732184	ENST00000434005	ENSG00000233476	EEF1A1P6	ENST00000434005	1.0	processed_pseudogene	Exon	Pseudogenes
559	1A2_vs_1C2_peak_1866	-	ENSE00001732184	ENST00000434005	ENSG00000233476	EEF1A1P6	ENST00000434005	1.0	processed_pseudogene	Exon	Pseudogenes
560	1A2_vs_1C2_peak_1867	-	ENSE00003638113	ENST00000358435	ENSG00000196683	TOMM7	ENST00000358435	1.0	protein_coding	Exon	Protein coding
561	1A2_vs_1C2_peak_1869	-	ENSE00001147465	ENST00000305786	ENSG00000172115	CYCS	ENST00000305786	1.0	protein_coding	Exon	Protein coding
562	1A2_vs_1C2_peak_1869	-	ENSE00001207041	ENST00000305786	ENSG00000172115	CYCS	ENST00000305786	1.0	protein_coding	Exon	Protein coding
563	1A2_vs_1C2_peak_187	+	ENSE00003468875	ENST00000651669	ENSG00000177954	RPS27	ENST00000651669	1.0	protein_coding	Exon	Protein coding
564	1A2_vs_1C2_peak_188	+	ENSE00003669489	ENST00000651669	ENSG00000177954	RPS27	ENST00000651669	1.0	protein_coding	Exon	Protein coding
565	1A2_vs_1C2_peak_1870	-	ENSE00001550861	ENST00000618183	ENSG00000122566	HNRNPA2B1	ENST00000618183	1.0	protein_coding	Exon	Protein coding
566	1A2_vs_1C2_peak_1871	-	ENSE00003551946	ENST00000618183	ENSG00000122566	HNRNPA2B1	ENST00000618183	1.0	protein_coding	Exon	Protein coding
567	1A2_vs_1C2_peak_1871	-	ENSE00001550861	ENST00000618183	ENSG00000122566	HNRNPA2B1	ENST00000618183	1.0	protein_coding	Exon	Protein coding
568	1A2_vs_1C2_peak_1872	-		ENST00000618183	ENSG00000122566	HNRNPA2B1	ENST00000618183	1.0	protein_coding	Intron	Protein coding
569	1A2_vs_1C2_peak_1873	-	ENSE00003688805	ENST00000618183	ENSG00000122566	HNRNPA2B1	ENST00000618183	1.0	protein_coding	Exon	Protein coding
570	1A2_vs_1C2_peak_1873	-	ENSE00003675563	ENST00000618183	ENSG00000122566	HNRNPA2B1	ENST00000618183	1.0	protein_coding	Exon	Protein coding
571	1A2_vs_1C2_peak_1873	-	ENSE00003536590	ENST00000618183	ENSG00000122566	HNRNPA2B1	ENST00000618183	1.0	protein_coding	Exon	Protein coding
572	1A2_vs_1C2_peak_1874	-	ENSE00001390055	ENST00000618183	ENSG00000122566	HNRNPA2B1	ENST00000618183	1.0	protein_coding	Exon	Protein coding
573	1A2_vs_1C2_peak_1874	-	ENSE00003524988	ENST00000618183	ENSG00000122566	HNRNPA2B1	ENST00000618183	1.0	protein_coding	Exon	Protein coding
574	1A2_vs_1C2_peak_1876	-	ENSE00001524804	ENST00000618183	ENSG00000122566	HNRNPA2B1	ENST00000618183	1.0	protein_coding	Exon	Protein coding
575	1A2_vs_1C2_peak_1877	+	ENSE00003596257	ENST00000396386	ENSG00000122565	CBX3	ENST00000396386	1.0	protein_coding	Exon	Protein coding
576	1A2_vs_1C2_peak_1880	-	ENSE00003143751	ENST00000598361	ENSG00000281039	ENSG00000281039	ENST00000598361	1.0	protein_coding	Exon	Protein coding
577	1A2_vs_1C2_peak_1880	-	ENSE00003491459	ENST00000275428	ENSG00000006625	GGCT	ENST00000275428	1.0	protein_coding	Exon	Protein coding
578	1A2_vs_1C2_peak_1881	-	ENSE00001682291	ENST00000450169	ENSG00000106355	LSM5	ENST00000450169	1.0	protein_coding	Exon	Protein coding
579	1A2_vs_1C2_peak_1883	+	ENSE00001188923	ENST00000265748	ENSG00000011426	ANLN	ENST00000265748	1.0	protein_coding	Exon	Protein coding
580	1A2_vs_1C2_peak_1884	+	ENSE00000677201	ENST00000265748	ENSG00000011426	ANLN	ENST00000265748	1.0	protein_coding	Exon	Protein coding
581	1A2_vs_1C2_peak_1885	+	ENSE00001255392	ENST00000265748	ENSG00000011426	ANLN	ENST00000265748	1.0	protein_coding	Exon	Protein coding
582	1A2_vs_1C2_peak_1886	+	ENSE00001255392	ENST00000265748	ENSG00000011426	ANLN	ENST00000265748	1.0	protein_coding	Exon	Protein coding
583	1A2_vs_1C2_peak_1888	+	ENSE00003483004	ENST00000223324	ENSG00000106591	MRPL32	ENST00000223324	1.0	protein_coding	Exon	Protein coding
584	1A2_vs_1C2_peak_1889	-	ENSE00003479589	ENST00000223336	ENSG00000106603	COA1	ENST00000223336	1.0	protein_coding	Exon	Protein coding
585	1A2_vs_1C2_peak_1890	-	ENSE00003570906	ENST00000317534	ENSG00000062582	MRPS24	ENST00000317534	1.0	protein_coding	Exon	Protein coding
586	1A2_vs_1C2_peak_1890	-	ENSE00003563445	ENST00000603700	ENSG00000270617	URGCP-MRPS24	ENST00000603700	1.0	protein_coding	Exon	Protein coding
587	1A2_vs_1C2_peak_1894	+	ENSE00001707052	ENST00000468812	ENSG00000196262	PPIA	ENST00000468812	1.0	protein_coding	Exon	Protein coding
588	1A2_vs_1C2_peak_1898	+	ENSE00001703375	ENST00000426595	ENSG00000249773	ENSG00000249773	ENST00000426595	1.0	protein_coding	Exon	Protein coding
589	1A2_vs_1C2_peak_1898	+	ENSE00001175066	ENST00000285298	ENSG00000239789	MRPS17	ENST00000285298	1.0	protein_coding	Exon	Protein coding
590	1A2_vs_1C2_peak_1900	+	ENSE00003485737	ENST00000275603	ENSG00000146731	CCT6A	ENST00000275603	1.0	protein_coding	Exon	Protein coding
591	1A2_vs_1C2_peak_1900	+	ENSE00001603806	ENST00000275603	ENSG00000146731	CCT6A	ENST00000275603	1.0	protein_coding	Exon	Protein coding
592	1A2_vs_1C2_peak_1901	+	ENSE00001335414	ENST00000275603	ENSG00000146731	CCT6A	ENST00000275603	1.0	protein_coding	Exon	Protein coding
593	1A2_vs_1C2_peak_1902	+	ENSE00001335414	ENST00000275603	ENSG00000146731	CCT6A	ENST00000275603	1.0	protein_coding	Exon	Protein coding
594	1A2_vs_1C2_peak_1904	-	ENSE00003501256	ENST00000395422	ENSG00000106153	CHCHD2	ENST00000395422	1.0	protein_coding	Exon	Protein coding
595	1A2_vs_1C2_peak_1908	-	ENSE00001205451	ENST00000339594	ENSG00000009954	BAZ1B	ENST00000339594	1.0	protein_coding	Exon	Protein coding
596	1A2_vs_1C2_peak_1909	-	ENSE00001205451	ENST00000339594	ENSG00000009954	BAZ1B	ENST00000339594	1.0	protein_coding	Exon	Protein coding
597	1A2_vs_1C2_peak_191	-	ENSE00001284813	ENST00000368521	ENSG00000143612	C1orf43	ENST00000368521	1.0	protein_coding	Exon	Protein coding
598	1A2_vs_1C2_peak_1910	+	ENSE00001879754	ENST00000265753	ENSG00000106682	EIF4H	ENST00000265753	1.0	protein_coding	Exon	Protein coding
599	1A2_vs_1C2_peak_1912	-	ENSE00001127710	ENST00000307630	ENSG00000170027	YWHAG	ENST00000307630	1.0	protein_coding	Exon	Protein coding
600	1A2_vs_1C2_peak_1915	+	ENSE00003903170	ENST00000331242	ENSG00000135164	DMTF1	ENST00000331242	1.0	protein_coding	Exon	Protein coding
601	1A2_vs_1C2_peak_1920	+	ENSE00003484877	ENST00000356239	ENSG00000127914	AKAP9	ENST00000356239	1.0	protein_coding	Exon	Protein coding
602	1A2_vs_1C2_peak_1921	-	ENSE00001927584	ENST00000424848	ENSG00000105810	CDK6	ENST00000424848	1.0	protein_coding	Exon	Protein coding
603	1A2_vs_1C2_peak_1922	-	ENSE00001927584	ENST00000424848	ENSG00000105810	CDK6	ENST00000424848	1.0	protein_coding	Exon	Protein coding
604	1A2_vs_1C2_peak_1923	-	ENSE00001927584	ENST00000424848	ENSG00000105810	CDK6	ENST00000424848	1.0	protein_coding	Exon	Protein coding
605	1A2_vs_1C2_peak_1928	-	ENSE00001927584	ENST00000424848	ENSG00000105810	CDK6	ENST00000424848	1.0	protein_coding	Exon	Protein coding
606	1A2_vs_1C2_peak_1931	-	ENSE00003546603	ENST00000303887	ENSG00000166508	MCM7	ENST00000303887	1.0	protein_coding	Exon	Protein coding
607	1A2_vs_1C2_peak_1934	-	ENSE00001824528	ENST00000355749	ENSG00000128609	NDUFA5	ENST00000355749	1.0	protein_coding	Exon	Protein coding
608	1A2_vs_1C2_peak_1936	+	ENSE00003827825	ENST00000223215	ENSG00000106484	MEST	ENST00000223215	1.0	protein_coding	Exon	Protein coding
609	1A2_vs_1C2_peak_194	-	ENSE00003338881	ENST00000295688	ENSG00000163468	CCT3	ENST00000295688	1.0	protein_coding	Exon	Protein coding
610	1A2_vs_1C2_peak_1940	+	ENSE00002025535	ENST00000507606	ENSG00000243317	STMP1	ENST00000507606	1.0	protein_coding	Exon	Protein coding
611	1A2_vs_1C2_peak_1941	-	ENSE00001514152	ENST00000393085	ENSG00000105887	MTPN	ENST00000393085	1.0	protein_coding	Exon	Protein coding
612	1A2_vs_1C2_peak_1943	-	ENSE00001514152	ENST00000393085	ENSG00000105887	MTPN	ENST00000393085	1.0	protein_coding	Exon	Protein coding
613	1A2_vs_1C2_peak_1942	+		ENST00000419211	ENSG00000224746	ENSG00000224746	ENST00000419211	1.0	lncRNA	Intron	Noncoding RNA
614	1A2_vs_1C2_peak_1943	+		ENST00000419211	ENSG00000224746	ENSG00000224746	ENST00000419211	1.0	lncRNA	Intron	Noncoding RNA
615	1A2_vs_1C2_peak_1944	+	ENSE00003755899	ENST00000623936	ENSG00000279483	ENSG00000279483	ENST00000623936	1.0	processed_pseudogene	Exon	Pseudogenes
616	1A2_vs_1C2_peak_1944	-		ENST00000614521	ENSG00000157680	DGKI	ENST00000614521	1.0	protein_coding	Intron	Protein coding
617	1A2_vs_1C2_peak_1945	+		ENST00000541515	ENSG00000269955	FMC1-LUC7L2	ENST00000541515	1.0	protein_coding	Intron	Protein coding
618	1A2_vs_1C2_peak_1946	+		ENST00000541515	ENSG00000269955	FMC1-LUC7L2	ENST00000541515	1.0	protein_coding	Intron	Protein coding
619	1A2_vs_1C2_peak_1947	+	ENSE00003481951	ENST00000541515	ENSG00000269955	FMC1-LUC7L2	ENST00000541515	1.0	protein_coding	Exon	Protein coding
620	1A2_vs_1C2_peak_1945	+		ENST00000354926	ENSG00000146963	LUC7L2	ENST00000354926	1.0	protein_coding	Intron	Protein coding
621	1A2_vs_1C2_peak_1946	+		ENST00000354926	ENSG00000146963	LUC7L2	ENST00000354926	1.0	protein_coding	Intron	Protein coding
622	1A2_vs_1C2_peak_1947	+	ENSE00001402065	ENST00000354926	ENSG00000146963	LUC7L2	ENST00000354926	1.0	protein_coding	Exon	Protein coding
623	1A2_vs_1C2_peak_1949	+	ENSE00002665815	ENST00000265304	ENSG00000106028	SSBP1	ENST00000265304	1.0	protein_coding	Exon	Protein coding
624	1A2_vs_1C2_peak_1952	-	ENSE00001022093	ENST00000652332	ENSG00000155660	PDIA4	ENST00000652332	1.0	protein_coding	Exon	Protein coding
625	1A2_vs_1C2_peak_1953	-	ENSE00001022093	ENST00000652332	ENSG00000155660	PDIA4	ENST00000652332	1.0	protein_coding	Exon	Protein coding
626	1A2_vs_1C2_peak_1957	+	ENSE00001487903	ENST00000381237	ENSG00000104635	SLC39A14	ENST00000381237	1.0	protein_coding	Exon	Protein coding
627	1A2_vs_1C2_peak_1959	-	ENSE00003890830	ENST00000256255	ENSG00000133872	SARAF	ENST00000256255	1.0	protein_coding	Exon	Protein coding
628	1A2_vs_1C2_peak_1960	-		ENST00000256255	ENSG00000133872	SARAF	ENST00000256255	1.0	protein_coding	Intron	Protein coding
629	1A2_vs_1C2_peak_196	-	ENSE00001922574	ENST00000357325	ENSG00000143321	HDGF	ENST00000357325	1.0	protein_coding	Exon	Protein coding
630	1A2_vs_1C2_peak_197	-	ENSE00001922574	ENST00000357325	ENSG00000143321	HDGF	ENST00000357325	1.0	protein_coding	Exon	Protein coding
631	1A2_vs_1C2_peak_1962	+	ENSE00001319876	ENST00000022615	ENSG00000078668	VDAC3	ENST00000022615	1.0	protein_coding	Exon	Protein coding
632	1A2_vs_1C2_peak_1963	-	ENSE00003577697	ENST00000314191	ENSG00000253729	PRKDC	ENST00000314191	1.0	protein_coding	Exon	Protein coding
633	1A2_vs_1C2_peak_1965	+	ENSE00002116163	ENST00000523111	ENSG00000169139	UBE2V2	ENST00000523111	1.0	protein_coding	Exon	Protein coding
634	1A2_vs_1C2_peak_1970	-		ENST00000260126	ENSG00000137571	SLCO5A1	ENST00000260126	1.0	protein_coding	Intron	Protein coding
635	1A2_vs_1C2_peak_1973	-	ENSE00000980840	ENST00000352983	ENSG00000147604	RPL7	ENST00000352983	1.0	protein_coding	Exon	Protein coding
636	1A2_vs_1C2_peak_1977	-	ENSE00001088080	ENST00000287022	ENSG00000156467	UQCRB	ENST00000287022	1.0	protein_coding	Exon	Protein coding
637	1A2_vs_1C2_peak_198	-	ENSE00000000171	ENST00000368097	ENSG00000158710	TAGLN2	ENST00000368097	1.0	protein_coding	Exon	Protein coding
638	1A2_vs_1C2_peak_1980	-	ENSE00003692005	ENST00000287038	ENSG00000156482	RPL30	ENST00000287038	1.0	protein_coding	Exon	Protein coding
639	1A2_vs_1C2_peak_1982	-	ENSE00001378950	ENST00000318607	ENSG00000070756	PABPC1	ENST00000318607	1.0	protein_coding	Exon	Protein coding
640	1A2_vs_1C2_peak_1983	-	ENSE00003520268	ENST00000318607	ENSG00000070756	PABPC1	ENST00000318607	1.0	protein_coding	Exon	Protein coding
641	1A2_vs_1C2_peak_1983	-	ENSE00003791060	ENST00000318607	ENSG00000070756	PABPC1	ENST00000318607	1.0	protein_coding	Exon	Protein coding
642	1A2_vs_1C2_peak_1985	-	ENSE00003599167	ENST00000318607	ENSG00000070756	PABPC1	ENST00000318607	1.0	protein_coding	Exon	Protein coding
643	1A2_vs_1C2_peak_1986	-	ENSE00003739644	ENST00000395958	ENSG00000164924	YWHAZ	ENST00000395958	1.0	protein_coding	Exon	Protein coding
644	1A2_vs_1C2_peak_1988	-	ENSE00003798443	ENST00000395958	ENSG00000164924	YWHAZ	ENST00000395958	1.0	protein_coding	Exon	Protein coding
645	1A2_vs_1C2_peak_1991	-	ENSE00001424832	ENST00000337198	ENSG00000155096	AZIN1	ENST00000337198	1.0	protein_coding	Exon	Protein coding
646	1A2_vs_1C2_peak_1994	+	ENSE00003726003	ENST00000517566	ENSG00000164830	OXR1	ENST00000517566	1.0	protein_coding	Exon	Protein coding
647	1A2_vs_1C2_peak_1997	+	ENSE00003640464	ENST00000521688	ENSG00000120533	ENY2	ENST00000521688	1.0	protein_coding	Exon	Protein coding
648	1A2_vs_1C2_peak_2000	-	ENSE00001087190	ENST00000297338	ENSG00000164754	RAD21	ENST00000297338	1.0	protein_coding	Exon	Protein coding
649	1A2_vs_1C2_peak_2005	+	ENSE00003847400	ENST00000621592	ENSG00000136997	MYC	ENST00000621592	1.0	protein_coding	Exon	Protein coding
650	1A2_vs_1C2_peak_2006	-	ENSE00003575507	ENST00000528957	ENSG00000161016	RPL8	ENST00000528957	1.0	protein_coding	Exon	Protein coding
651	1A2_vs_1C2_peak_2007	-	ENSE00003686489	ENST00000528957	ENSG00000161016	RPL8	ENST00000528957	1.0	protein_coding	Exon	Protein coding
652	1A2_vs_1C2_peak_2008	-	ENSE00002196410	ENST00000528957	ENSG00000161016	RPL8	ENST00000528957	1.0	protein_coding	Exon	Protein coding
653	1A2_vs_1C2_peak_2008	-	ENSE00001131931	ENST00000528957	ENSG00000161016	RPL8	ENST00000528957	1.0	protein_coding	Exon	Protein coding
654	1A2_vs_1C2_peak_2011	-	ENSE00000813418	ENST00000380394	ENSG00000137154	RPS6	ENST00000380394	1.0	protein_coding	Exon	Protein coding
655	1A2_vs_1C2_peak_2011	-	ENSE00001950299	ENST00000380394	ENSG00000137154	RPS6	ENST00000380394	1.0	protein_coding	Exon	Protein coding
656	1A2_vs_1C2_peak_2013	-	ENSE00000927963	ENST00000380394	ENSG00000137154	RPS6	ENST00000380394	1.0	protein_coding	Exon	Protein coding
657	1A2_vs_1C2_peak_2015	+	ENSE00001421214	ENST00000330899	ENSG00000086061	DNAJA1	ENST00000330899	1.0	protein_coding	Exon	Protein coding
658	1A2_vs_1C2_peak_2017	+	ENSE00001878603	ENST00000345519	ENSG00000122705	CLTA	ENST00000345519	1.0	protein_coding	Exon	Protein coding
659	1A2_vs_1C2_peak_2019	-		ENST00000540557	ENSG00000255872	ENSG00000255872	ENST00000540557	1.0	nonsense_mediated_decay	Intron	Protein coding
660	1A2_vs_1C2_peak_2019	-	ENSE00001763765	ENST00000327304	ENSG00000107371	EXOSC3	ENST00000327304	1.0	protein_coding	Exon	Protein coding
661	1A2_vs_1C2_peak_2021	-	ENSE00003990579	ENST00000376263	ENSG00000165119	HNRNPK	ENST00000376263	1.0	protein_coding	Exon	Protein coding
662	1A2_vs_1C2_peak_2023	+	ENSE00001666015	ENST00000448389	ENSG00000235298	HNRNPK-AS1	ENST00000448389	1.0	lncRNA	Exon	Noncoding RNA
663	1A2_vs_1C2_peak_2026	+	ENSE00001879473	ENST00000277165	ENSG00000048828	FAM120A	ENST00000277165	1.0	protein_coding	Exon	Protein coding
664	1A2_vs_1C2_peak_2027	+	ENSE00001038075	ENST00000339399	ENSG00000136938	ANP32B	ENST00000339399	1.0	protein_coding	Exon	Protein coding
665	1A2_vs_1C2_peak_2028	-	ENSE00001464875	ENST00000374865	ENSG00000136897	MRPL50	ENST00000374865	1.0	protein_coding	Exon	Protein coding
666	1A2_vs_1C2_peak_2029	+	ENSE00001401087	ENST00000358015	ENSG00000119318	RAD23B	ENST00000358015	1.0	protein_coding	Exon	Protein coding
667	1A2_vs_1C2_peak_203	+	ENSE00001602651	ENST00000647382	ENSG00000117523	PRRC2C	ENST00000647382	1.0	protein_coding	Exon	Protein coding
668	1A2_vs_1C2_peak_204	+	ENSE00001602651	ENST00000647382	ENSG00000117523	PRRC2C	ENST00000647382	1.0	protein_coding	Exon	Protein coding
669	1A2_vs_1C2_peak_2032	-	ENSE00001462934	ENST00000374257	ENSG00000119314	PTBP3	ENST00000374257	1.0	protein_coding	Exon	Protein coding
670	1A2_vs_1C2_peak_2033	-	ENSE00001462934	ENST00000374257	ENSG00000119314	PTBP3	ENST00000374257	1.0	protein_coding	Exon	Protein coding
671	1A2_vs_1C2_peak_2034	+	ENSE00001462283	ENST00000374050	ENSG00000136888	ATP6V1G1	ENST00000374050	1.0	protein_coding	Exon	Protein coding
672	1A2_vs_1C2_peak_2036	-	ENSE00001955318	ENST00000348462	ENSG00000136942	RPL35	ENST00000348462	1.0	protein_coding	Exon	Protein coding
673	1A2_vs_1C2_peak_2037	-	ENSE00001246525	ENST00000324460	ENSG00000044574	HSPA5	ENST00000324460	1.0	protein_coding	Exon	Protein coding
674	1A2_vs_1C2_peak_2039	-	ENSE00000983647	ENST00000324460	ENSG00000044574	HSPA5	ENST00000324460	1.0	protein_coding	Exon	Protein coding
675	1A2_vs_1C2_peak_2040	-	ENSE00003519033	ENST00000361436	ENSG00000197958	RPL12	ENST00000361436	1.0	protein_coding	Exon	Protein coding
676	1A2_vs_1C2_peak_2040	-	ENSE00003486959	ENST00000361436	ENSG00000197958	RPL12	ENST00000361436	1.0	protein_coding	Exon	Protein coding
677	1A2_vs_1C2_peak_2042	+	ENSE00003513201	ENST00000322030	ENSG00000119335	SET	ENST00000322030	1.0	protein_coding	Exon	Protein coding
678	1A2_vs_1C2_peak_2042	+	ENSE00003597730	ENST00000322030	ENSG00000119335	SET	ENST00000322030	1.0	protein_coding	Exon	Protein coding
679	1A2_vs_1C2_peak_2043	+	ENSE00003488572	ENST00000322030	ENSG00000119335	SET	ENST00000322030	1.0	protein_coding	Exon	Protein coding
680	1A2_vs_1C2_peak_2043	+	ENSE00001052379	ENST00000322030	ENSG00000119335	SET	ENST00000322030	1.0	protein_coding	Exon	Protein coding
681	1A2_vs_1C2_peak_2044	+	ENSE00001921819	ENST00000322030	ENSG00000119335	SET	ENST00000322030	1.0	protein_coding	Exon	Protein coding
682	1A2_vs_1C2_peak_2045	+	ENSE00001561414	ENST00000436459	ENSG00000196205	EEF1A1P5	ENST00000436459	1.0	processed_pseudogene	Exon	Pseudogenes
683	1A2_vs_1C2_peak_2048	+	ENSE00003692020	ENST00000323345	ENSG00000148303	RPL7A	ENST00000323345	1.0	protein_coding	Exon	Protein coding
684	1A2_vs_1C2_peak_2049	+	ENSE00001418634	ENST00000340384	ENSG00000188229	TUBB4B	ENST00000340384	1.0	protein_coding	Exon	Protein coding
685	1A2_vs_1C2_peak_2055	+	ENSE00003844218	ENST00000451311	ENSG00000205542	TMSB4X	ENST00000451311	1.0	protein_coding	Exon	Protein coding
686	1A2_vs_1C2_peak_2058	+	ENSE00003968118	ENST00000422285	ENSG00000131828	PDHA1	ENST00000422285	1.0	protein_coding	Exon	Protein coding
687	1A2_vs_1C2_peak_206	+	ENSE00001161142	ENST00000340385	ENSG00000117592	PRDX6	ENST00000340385	1.0	protein_coding	Exon	Protein coding
688	1A2_vs_1C2_peak_2063	+	ENSE00001917283	ENST00000379270	ENSG00000130066	SAT1	ENST00000379270	1.0	protein_coding	Exon	Protein coding
689	1A2_vs_1C2_peak_2066	+	ENSE00000863195	ENST00000253039	ENSG00000130741	EIF2S3	ENST00000253039	1.0	protein_coding	Exon	Protein coding
690	1A2_vs_1C2_peak_2067	+	ENSE00000863200	ENST00000253039	ENSG00000130741	EIF2S3	ENST00000253039	1.0	protein_coding	Exon	Protein coding
691	1A2_vs_1C2_peak_2068	+	ENSE00000978389	ENST00000253039	ENSG00000130741	EIF2S3	ENST00000253039	1.0	protein_coding	Exon	Protein coding
692	1A2_vs_1C2_peak_2069	+	ENSE00001167220	ENST00000253039	ENSG00000130741	EIF2S3	ENST00000253039	1.0	protein_coding	Exon	Protein coding
693	1A2_vs_1C2_peak_207	-	ENSE00001722305	ENST00000702964	ENSG00000234741	GAS5	ENST00000702964	1.0	lncRNA	Exon	Noncoding RNA
694	1A2_vs_1C2_peak_207	-	ENSE00001757939	ENST00000702964	ENSG00000234741	GAS5	ENST00000702964	1.0	lncRNA	Exon	Noncoding RNA
695	1A2_vs_1C2_peak_207	-	ENSE00001693197	ENST00000702964	ENSG00000234741	GAS5	ENST00000702964	1.0	lncRNA	Exon	Noncoding RNA
696	1A2_vs_1C2_peak_207	-	ENSE00001629668	ENST00000702964	ENSG00000234741	GAS5	ENST00000702964	1.0	lncRNA	Exon	Noncoding RNA
697	1A2_vs_1C2_peak_207	-	ENSE00001781431	ENST00000702964	ENSG00000234741	GAS5	ENST00000702964	1.0	lncRNA	Exon	Noncoding RNA
698	1A2_vs_1C2_peak_2070	+	ENSE00003795548	ENST00000636580	ENSG00000182220	ATP6AP2	ENST00000636580	1.0	protein_coding	Exon	Protein coding
699	1A2_vs_1C2_peak_2073	+	ENSE00003511382	ENST00000644876	ENSG00000215301	DDX3X	ENST00000644876	1.0	protein_coding	Exon	Protein coding
700	1A2_vs_1C2_peak_2073	+	ENSE00003537660	ENST00000644876	ENSG00000215301	DDX3X	ENST00000644876	1.0	protein_coding	Exon	Protein coding
701	1A2_vs_1C2_peak_2074	+	ENSE00003503118	ENST00000644876	ENSG00000215301	DDX3X	ENST00000644876	1.0	protein_coding	Exon	Protein coding
702	1A2_vs_1C2_peak_2074	+	ENSE00003474600	ENST00000644876	ENSG00000215301	DDX3X	ENST00000644876	1.0	protein_coding	Exon	Protein coding
703	1A2_vs_1C2_peak_2075	+	ENSE00001875435	ENST00000644876	ENSG00000215301	DDX3X	ENST00000644876	1.0	protein_coding	Exon	Protein coding
704	1A2_vs_1C2_peak_2077	+	ENSE00001471618	ENST00000376759	ENSG00000102317	RBM3	ENST00000376759	1.0	protein_coding	Exon	Protein coding
705	1A2_vs_1C2_peak_2079	+	ENSE00003969728	ENST00000360270	ENSG00000147065	MSN	ENST00000360270	1.0	protein_coding	Exon	Protein coding
706	1A2_vs_1C2_peak_2081	+	ENSE00003526418	ENST00000276079	ENSG00000147140	NONO	ENST00000276079	1.0	protein_coding	Exon	Protein coding
707	1A2_vs_1C2_peak_2082	+	ENSE00003480304	ENST00000276079	ENSG00000147140	NONO	ENST00000276079	1.0	protein_coding	Exon	Protein coding
708	1A2_vs_1C2_peak_2084	+	ENSE00003490510	ENST00000276079	ENSG00000147140	NONO	ENST00000276079	1.0	protein_coding	Exon	Protein coding
709	1A2_vs_1C2_peak_2086	+		ENST00000373719	ENSG00000147162	OGT	ENST00000373719	1.0	protein_coding	Intron	Protein coding
710	1A2_vs_1C2_peak_2090	+	ENSE00003977575	ENST00000373719	ENSG00000147162	OGT	ENST00000373719	1.0	protein_coding	Exon	Protein coding
711	1A2_vs_1C2_peak_209	+	ENSE00003662941	ENST00000367679	ENSG00000116161	CACYBP	ENST00000367679	1.0	protein_coding	Exon	Protein coding
712	1A2_vs_1C2_peak_210	+	ENSE00001848785	ENST00000367679	ENSG00000116161	CACYBP	ENST00000367679	1.0	protein_coding	Exon	Protein coding
713	1A2_vs_1C2_peak_2091	-	ENSE00001945668	ENST00000316084	ENSG00000198034	RPS4X	ENST00000316084	1.0	protein_coding	Exon	Protein coding
714	1A2_vs_1C2_peak_2094	-	ENSE00003560418	ENST00000316084	ENSG00000198034	RPS4X	ENST00000316084	1.0	protein_coding	Exon	Protein coding
715	1A2_vs_1C2_peak_2095	-	ENSE00001848246	ENST00000332687	ENSG00000131263	RLIM	ENST00000332687	1.0	protein_coding	Exon	Protein coding
716	1A2_vs_1C2_peak_2098	-	ENSE00003519307	ENST00000373344	ENSG00000085224	ATRX	ENST00000373344	1.0	protein_coding	Exon	Protein coding
717	1A2_vs_1C2_peak_2104	+	ENSE00001948816	ENST00000373316	ENSG00000102144	PGK1	ENST00000373316	1.0	protein_coding	Exon	Protein coding
718	1A2_vs_1C2_peak_2107	+	ENSE00000000228	ENST00000553110	ENSG00000241343	RPL36A	ENST00000553110	1.0	protein_coding	Exon	Protein coding
719	1A2_vs_1C2_peak_2107	+		ENST00000409170	ENSG00000257529	RPL36A-HNRNPH2	ENST00000409170	1.0	protein_coding	Intron	Protein coding
720	1A2_vs_1C2_peak_2108	+	ENSE00001885873	ENST00000316594	ENSG00000126945	HNRNPH2	ENST00000316594	1.0	protein_coding	Exon	Protein coding
721	1A2_vs_1C2_peak_2109	+	ENSE00001458330	ENST00000372661	ENSG00000185222	TCEAL9	ENST00000372661	1.0	protein_coding	Exon	Protein coding
722	1A2_vs_1C2_peak_2110	+	ENSE00001458290	ENST00000361298	ENSG00000166681	BEX3	ENST00000361298	1.0	protein_coding	Exon	Protein coding
723	1A2_vs_1C2_peak_2111	-	ENSE00001886847	ENST00000441076	ENSG00000123562	MORF4L2	ENST00000441076	1.0	protein_coding	Exon	Protein coding
724	1A2_vs_1C2_peak_2115	+	ENSE00001037750	ENST00000217971	ENSG00000101856	PGRMC1	ENST00000217971	1.0	protein_coding	Exon	Protein coding
725	1A2_vs_1C2_peak_2118	+	ENSE00003843518	ENST00000371558	ENSG00000077721	UBE2A	ENST00000371558	1.0	protein_coding	Exon	Protein coding
726	1A2_vs_1C2_peak_2119	-	ENSE00003631287	ENST00000361575	ENSG00000198918	RPL39	ENST00000361575	1.0	protein_coding	Exon	Protein coding
727	1A2_vs_1C2_peak_2124	+	ENSE00001875599	ENST00000370803	ENSG00000156531	PHF6	ENST00000370803	1.0	protein_coding	Exon	Protein coding
728	1A2_vs_1C2_peak_2127	-	ENSE00001453637	ENST00000343004	ENSG00000156504	PABIR2	ENST00000343004	1.0	protein_coding	Exon	Protein coding
729	1A2_vs_1C2_peak_2129	-	ENSE00001453637	ENST00000343004	ENSG00000156504	PABIR2	ENST00000343004	1.0	protein_coding	Exon	Protein coding
730	1A2_vs_1C2_peak_2133	-	ENSE00001860294	ENST00000320676	ENSG00000147274	RBMX	ENST00000320676	1.0	protein_coding	Exon	Protein coding
731	1A2_vs_1C2_peak_2135	+	ENSE00001293896	ENST00000325307	ENSG00000029993	HMGB3	ENST00000325307	1.0	protein_coding	Exon	Protein coding
732	1A2_vs_1C2_peak_2138	+	ENSE00001809985	ENST00000330374	ENSG00000160131	VMA21	ENST00000330374	1.0	protein_coding	Exon	Protein coding
733	1A2_vs_1C2_peak_214	-	ENSE00001277893	ENST00000367409	ENSG00000066279	ASPM	ENST00000367409	1.0	protein_coding	Exon	Protein coding
734	1A2_vs_1C2_peak_2142	+	ENSE00003528800	ENST00000369817	ENSG00000147403	RPL10	ENST00000369817	1.0	protein_coding	Exon	Protein coding
735	1A2_vs_1C2_peak_2142	+	ENSE00003642350	ENST00000369817	ENSG00000147403	RPL10	ENST00000369817	1.0	protein_coding	Exon	Protein coding
736	1A2_vs_1C2_peak_2144	+	ENSE00003682719	ENST00000369817	ENSG00000147403	RPL10	ENST00000369817	1.0	protein_coding	Exon	Protein coding
737	1A2_vs_1C2_peak_2144	+	ENSE00003646941	ENST00000369817	ENSG00000147403	RPL10	ENST00000369817	1.0	protein_coding	Exon	Protein coding
738	1A2_vs_1C2_peak_2145	+	ENSE00003967780	ENST00000369550	ENSG00000130826	DKC1	ENST00000369550	1.0	protein_coding	Exon	Protein coding
739	1A2_vs_1C2_peak_218	-	ENSE00003976531	ENST00000646651	ENSG00000077152	UBE2T	ENST00000646651	1.0	protein_coding	Exon	Protein coding
740	1A2_vs_1C2_peak_220	-	ENSE00001642294	ENST00000367142	ENSG00000069275	NUCKS1	ENST00000367142	1.0	protein_coding	Exon	Protein coding
741	1A2_vs_1C2_peak_221	-	ENSE00001642294	ENST00000367142	ENSG00000069275	NUCKS1	ENST00000367142	1.0	protein_coding	Exon	Protein coding
742	1A2_vs_1C2_peak_235	+	ENSE00003996913	ENST00000366955	ENSG00000117724	CENPF	ENST00000366955	1.0	protein_coding	Exon	Protein coding
743	1A2_vs_1C2_peak_236	+	ENSE00003996916	ENST00000366955	ENSG00000117724	CENPF	ENST00000366955	1.0	protein_coding	Exon	Protein coding
744	1A2_vs_1C2_peak_237	+	ENSE00003996898	ENST00000366955	ENSG00000117724	CENPF	ENST00000366955	1.0	protein_coding	Exon	Protein coding
745	1A2_vs_1C2_peak_238	+	ENSE00003996906	ENST00000366955	ENSG00000117724	CENPF	ENST00000366955	1.0	protein_coding	Exon	Protein coding
746	1A2_vs_1C2_peak_239	+	ENSE00001442995	ENST00000366922	ENSG00000067704	IARS2	ENST00000366922	1.0	protein_coding	Exon	Protein coding
747	1A2_vs_1C2_peak_241	-	ENSE00001892518	ENST00000272163	ENSG00000143815	LBR	ENST00000272163	1.0	protein_coding	Exon	Protein coding
748	1A2_vs_1C2_peak_245	-	ENSE00001442633	ENST00000366794	ENSG00000143799	PARP1	ENST00000366794	1.0	protein_coding	Exon	Protein coding
749	1A2_vs_1C2_peak_249	-	ENSE00001442165	ENST00000366607	ENSG00000173726	TOMM20	ENST00000366607	1.0	protein_coding	Exon	Protein coding
750	1A2_vs_1C2_peak_252	+	ENSE00003643369	ENST00000411948	ENSG00000203667	COX20	ENST00000411948	1.0	protein_coding	Exon	Protein coding
751	1A2_vs_1C2_peak_254	-	ENSE00003801514	ENST00000640218	ENSG00000153187	HNRNPU	ENST00000640218	1.0	protein_coding	Exon	Protein coding
752	1A2_vs_1C2_peak_255	-	ENSE00003600530	ENST00000640218	ENSG00000153187	HNRNPU	ENST00000640218	1.0	protein_coding	Exon	Protein coding
753	1A2_vs_1C2_peak_256	-	ENSE00003532483	ENST00000640218	ENSG00000153187	HNRNPU	ENST00000640218	1.0	protein_coding	Exon	Protein coding
754	1A2_vs_1C2_peak_256	-	ENSE00003553497	ENST00000640218	ENSG00000153187	HNRNPU	ENST00000640218	1.0	protein_coding	Exon	Protein coding
755	1A2_vs_1C2_peak_258	-	ENSE00003684268	ENST00000640218	ENSG00000153187	HNRNPU	ENST00000640218	1.0	protein_coding	Exon	Protein coding
756	1A2_vs_1C2_peak_262	+	ENSE00003850269	ENST00000355029	ENSG00000173848	NET1	ENST00000355029	1.0	protein_coding	Exon	Protein coding
757	1A2_vs_1C2_peak_263	-	ENSE00003529451	ENST00000380191	ENSG00000057608	GDI2	ENST00000380191	1.0	protein_coding	Exon	Protein coding
758	1A2_vs_1C2_peak_263	-	ENSE00001814394	ENST00000380191	ENSG00000057608	GDI2	ENST00000380191	1.0	protein_coding	Exon	Protein coding
759	1A2_vs_1C2_peak_264	+	ENSE00000692805	ENST00000544301	ENSG00000026025	VIM	ENST00000544301	1.0	protein_coding	Exon	Protein coding
760	1A2_vs_1C2_peak_264	+	ENSE00003614198	ENST00000544301	ENSG00000026025	VIM	ENST00000544301	1.0	protein_coding	Exon	Protein coding
761	1A2_vs_1C2_peak_268	-	ENSE00001373213	ENST00000344936	ENSG00000165322	ARHGAP12	ENST00000344936	1.0	protein_coding	Exon	Protein coding
762	1A2_vs_1C2_peak_271	-	ENSE00003919183	ENST00000682386	ENSG00000169813	HNRNPF	ENST00000682386	1.0	protein_coding	Exon	Protein coding
763	1A2_vs_1C2_peak_273	-	ENSE00002684537	ENST00000581486	ENSG00000266412	NCOA4	ENST00000581486	1.0	protein_coding	Exon	Protein coding
764	1A2_vs_1C2_peak_274	-	ENSE00002730115	ENST00000581486	ENSG00000266412	NCOA4	ENST00000581486	1.0	protein_coding	Exon	Protein coding
765	1A2_vs_1C2_peak_276	-	ENSE00001911939	ENST00000373944	ENSG00000122952	ZWINT	ENST00000373944	1.0	protein_coding	Exon	Protein coding
766	1A2_vs_1C2_peak_278	+	ENSE00001849163	ENST00000487519	ENSG00000108064	TFAM	ENST00000487519	1.0	protein_coding	Exon	Protein coding
767	1A2_vs_1C2_peak_279	+	ENSE00003478364	ENST00000395284	ENSG00000170312	CDK1	ENST00000395284	1.0	protein_coding	Exon	Protein coding
768	1A2_vs_1C2_peak_285	+	ENSE00003478649	ENST00000265866	ENSG00000096746	HNRNPH3	ENST00000265866	1.0	protein_coding	Exon	Protein coding
769	1A2_vs_1C2_peak_286	+	ENSE00003689235	ENST00000265866	ENSG00000096746	HNRNPH3	ENST00000265866	1.0	protein_coding	Exon	Protein coding
770	1A2_vs_1C2_peak_289	+	ENSE00001372127	ENST00000354185	ENSG00000165732	DDX21	ENST00000354185	1.0	protein_coding	Exon	Protein coding
771	1A2_vs_1C2_peak_290	+	ENSE00001095955	ENST00000354185	ENSG00000165732	DDX21	ENST00000354185	1.0	protein_coding	Exon	Protein coding
772	1A2_vs_1C2_peak_291	+	ENSE00001420901	ENST00000354185	ENSG00000165732	DDX21	ENST00000354185	1.0	protein_coding	Exon	Protein coding
773	1A2_vs_1C2_peak_297	+	ENSE00001459802	ENST00000373218	ENSG00000148730	EIF4EBP2	ENST00000373218	1.0	protein_coding	Exon	Protein coding
774	1A2_vs_1C2_peak_298	+		ENST00000697990	ENSG00000289738	ENSG00000289738	ENST00000697990	1.0	lncRNA	Intron	Noncoding RNA
775	1A2_vs_1C2_peak_298	-	ENSE00001254988	ENST00000299299	ENSG00000166228	PCBD1	ENST00000299299	1.0	protein_coding	Exon	Protein coding
776	1A2_vs_1C2_peak_300	+	ENSE00001874014	ENST00000242505	ENSG00000138286	FAM149B1	ENST00000242505	1.0	protein_coding	Exon	Protein coding
777	1A2_vs_1C2_peak_300	-	ENSE00001459128	ENST00000372950	ENSG00000213551	DNAJC9	ENST00000372950	1.0	protein_coding	Exon	Protein coding
778	1A2_vs_1C2_peak_307	+	ENSE00001458201	ENST00000332211	ENSG00000165637	VDAC2	ENST00000332211	1.0	protein_coding	Exon	Protein coding
779	1A2_vs_1C2_peak_309	+	ENSE00003647782	ENST00000372360	ENSG00000138326	RPS24	ENST00000372360	1.0	protein_coding	Exon	Protein coding
780	1A2_vs_1C2_peak_315	-	ENSE00001777902	ENST00000277865	ENSG00000148672	GLUD1	ENST00000277865	1.0	protein_coding	Exon	Protein coding
781	1A2_vs_1C2_peak_328	+	ENSE00001452458	ENST00000370355	ENSG00000099194	SCD	ENST00000370355	1.0	protein_coding	Exon	Protein coding
782	1A2_vs_1C2_peak_329	+	ENSE00001452458	ENST00000370355	ENSG00000099194	SCD	ENST00000370355	1.0	protein_coding	Exon	Protein coding
783	1A2_vs_1C2_peak_330	+	ENSE00001452458	ENST00000370355	ENSG00000099194	SCD	ENST00000370355	1.0	protein_coding	Exon	Protein coding
784	1A2_vs_1C2_peak_331	+	ENSE00001452458	ENST00000370355	ENSG00000099194	SCD	ENST00000370355	1.0	protein_coding	Exon	Protein coding
785	1A2_vs_1C2_peak_333	-	ENSE00000721914	ENST00000361464	ENSG00000198408	OGA	ENST00000361464	1.0	protein_coding	Exon	Protein coding
786	1A2_vs_1C2_peak_334	+	ENSE00003537554	ENST00000605788	ENSG00000166197	NOLC1	ENST00000605788	1.0	protein_coding	Exon	Protein coding
787	1A2_vs_1C2_peak_335	+	ENSE00003903974	ENST00000605788	ENSG00000166197	NOLC1	ENST00000605788	1.0	protein_coding	Exon	Protein coding
788	1A2_vs_1C2_peak_337	+	ENSE00003903974	ENST00000605788	ENSG00000166197	NOLC1	ENST00000605788	1.0	protein_coding	Exon	Protein coding
789	1A2_vs_1C2_peak_339	-	ENSE00001335216	ENST00000334464	ENSG00000165650	PDZD8	ENST00000334464	1.0	protein_coding	Exon	Protein coding
790	1A2_vs_1C2_peak_340	-	ENSE00001448903	ENST00000369144	ENSG00000107581	EIF3A	ENST00000369144	1.0	protein_coding	Exon	Protein coding
791	1A2_vs_1C2_peak_341	-	ENSE00000987855	ENST00000369144	ENSG00000107581	EIF3A	ENST00000369144	1.0	protein_coding	Exon	Protein coding
792	1A2_vs_1C2_peak_341	-	ENSE00000987856	ENST00000369144	ENSG00000107581	EIF3A	ENST00000369144	1.0	protein_coding	Exon	Protein coding
793	1A2_vs_1C2_peak_342	-	ENSE00003493721	ENST00000369144	ENSG00000107581	EIF3A	ENST00000369144	1.0	protein_coding	Exon	Protein coding
794	1A2_vs_1C2_peak_343	-	ENSE00001123443	ENST00000298510	ENSG00000165672	PRDX3	ENST00000298510	1.0	protein_coding	Exon	Protein coding
795	1A2_vs_1C2_peak_345	-	ENSE00002525897	ENST00000495531	ENSG00000220842	RPL21P16	ENST00000495531	1.0	processed_pseudogene	Exon	Pseudogenes
796	1A2_vs_1C2_peak_346	+	ENSE00001448135	ENST00000368865	ENSG00000154473	BUB3	ENST00000368865	1.0	protein_coding	Exon	Protein coding
797	1A2_vs_1C2_peak_347	+	ENSE00001448135	ENST00000368865	ENSG00000154473	BUB3	ENST00000368865	1.0	protein_coding	Exon	Protein coding
798	1A2_vs_1C2_peak_348	-	ENSE00001927348	ENST00000309035	ENSG00000175029	CTBP2	ENST00000309035	1.0	protein_coding	Exon	Protein coding
799	1A2_vs_1C2_peak_351	-	ENSE00002712946	ENST00000368654	ENSG00000148773	MKI67	ENST00000368654	1.0	protein_coding	Exon	Protein coding
800	1A2_vs_1C2_peak_352	-	ENSE00002712946	ENST00000368654	ENSG00000148773	MKI67	ENST00000368654	1.0	protein_coding	Exon	Protein coding
801	1A2_vs_1C2_peak_353	-	ENSE00002712946	ENST00000368654	ENSG00000148773	MKI67	ENST00000368654	1.0	protein_coding	Exon	Protein coding
802	1A2_vs_1C2_peak_354	-	ENSE00002712946	ENST00000368654	ENSG00000148773	MKI67	ENST00000368654	1.0	protein_coding	Exon	Protein coding
803	1A2_vs_1C2_peak_356	+	ENSE00003535968	ENST00000321153	ENSG00000177600	RPLP2	ENST00000321153	1.0	protein_coding	Exon	Protein coding
804	1A2_vs_1C2_peak_356	+	ENSE00003573466	ENST00000321153	ENSG00000177600	RPLP2	ENST00000321153	1.0	protein_coding	Exon	Protein coding
805	1A2_vs_1C2_peak_357	+	ENSE00001838070	ENST00000300738	ENSG00000167325	RRM1	ENST00000300738	1.0	protein_coding	Exon	Protein coding
806	1A2_vs_1C2_peak_358	+	ENSE00003842985	ENST00000651655	ENSG00000175390	EIF3F	ENST00000651655	1.0	protein_coding	Exon	Protein coding
807	1A2_vs_1C2_peak_359	+	ENSE00003692691	ENST00000314138	ENSG00000166441	RPL27A	ENST00000314138	1.0	protein_coding	Exon	Protein coding
808	1A2_vs_1C2_peak_360	+	ENSE00001431941	ENST00000314138	ENSG00000166441	RPL27A	ENST00000314138	1.0	protein_coding	Exon	Protein coding
809	1A2_vs_1C2_peak_365	-	ENSE00003542083	ENST00000339995	ENSG00000110321	EIF4G2	ENST00000339995	1.0	protein_coding	Exon	Protein coding
810	1A2_vs_1C2_peak_367	-	ENSE00003672663	ENST00000339995	ENSG00000110321	EIF4G2	ENST00000339995	1.0	protein_coding	Exon	Protein coding
811	1A2_vs_1C2_peak_368	-	ENSE00003644073	ENST00000339995	ENSG00000110321	EIF4G2	ENST00000339995	1.0	protein_coding	Exon	Protein coding
812	1A2_vs_1C2_peak_368	-	ENSE00003567431	ENST00000339995	ENSG00000110321	EIF4G2	ENST00000339995	1.0	protein_coding	Exon	Protein coding
813	1A2_vs_1C2_peak_368	-	ENSE00003649388	ENST00000339995	ENSG00000110321	EIF4G2	ENST00000339995	1.0	protein_coding	Exon	Protein coding
814	1A2_vs_1C2_peak_368	-	ENSE00000702669	ENST00000339995	ENSG00000110321	EIF4G2	ENST00000339995	1.0	protein_coding	Exon	Protein coding
815	1A2_vs_1C2_peak_369	-	ENSE00003624787	ENST00000339995	ENSG00000110321	EIF4G2	ENST00000339995	1.0	protein_coding	Exon	Protein coding
816	1A2_vs_1C2_peak_369	-	ENSE00001591309	ENST00000339995	ENSG00000110321	EIF4G2	ENST00000339995	1.0	protein_coding	Exon	Protein coding
817	1A2_vs_1C2_peak_371	-	ENSE00001738872	ENST00000339995	ENSG00000110321	EIF4G2	ENST00000339995	1.0	protein_coding	Exon	Protein coding
818	1A2_vs_1C2_peak_374	+	ENSE00002190925	ENST00000228136	ENSG00000110696	C11orf58	ENST00000228136	1.0	protein_coding	Exon	Protein coding
819	1A2_vs_1C2_peak_379	-	ENSE00001248387	ENST00000691414	ENSG00000011405	PIK3C2A	ENST00000691414	1.0	protein_coding	Exon	Protein coding
820	1A2_vs_1C2_peak_381	-	ENSE00001215658	ENST00000278193	ENSG00000148943	LIN7C	ENST00000278193	1.0	protein_coding	Exon	Protein coding
821	1A2_vs_1C2_peak_382	+	ENSE00001211610	ENST00000054950	ENSG00000049449	RCN1	ENST00000054950	1.0	protein_coding	Exon	Protein coding
822	1A2_vs_1C2_peak_388	+	ENSE00002195690	ENST00000341394	ENSG00000135387	CAPRIN1	ENST00000341394	1.0	protein_coding	Exon	Protein coding
823	1A2_vs_1C2_peak_39	+	ENSE00002056229	ENST00000514057	ENSG00000248527	MTATP6P1	ENST00000514057	1.0	unprocessed_pseudogene	Exon	Pseudogenes
824	1A2_vs_1C2_peak_391	-	ENSE00001226065	ENST00000529230	ENSG00000175216	CKAP5	ENST00000529230	1.0	protein_coding	Exon	Protein coding
825	1A2_vs_1C2_peak_393	+		ENST00000534162	ENSG00000254662	ENSG00000254662	ENST00000534162	1.0	lncRNA	Intron	Noncoding RNA
826	1A2_vs_1C2_peak_393	-	ENSE00001745097	ENST00000278412	ENSG00000149136	SSRP1	ENST00000278412	1.0	protein_coding	Exon	Protein coding
827	1A2_vs_1C2_peak_394	+	ENSE00001375783	ENST00000343597	ENSG00000189057	FAM111B	ENST00000343597	1.0	protein_coding	Exon	Protein coding
828	1A2_vs_1C2_peak_395	+	ENSE00001375783	ENST00000343597	ENSG00000189057	FAM111B	ENST00000343597	1.0	protein_coding	Exon	Protein coding
829	1A2_vs_1C2_peak_396	-	ENSE00001107615	ENST00000300151	ENSG00000166902	MRPL16	ENST00000300151	1.0	protein_coding	Exon	Protein coding
830	1A2_vs_1C2_peak_397	-	ENSE00003547901	ENST00000273550	ENSG00000167996	FTH1	ENST00000273550	1.0	protein_coding	Exon	Protein coding
831	1A2_vs_1C2_peak_397	-	ENSE00001430448	ENST00000273550	ENSG00000167996	FTH1	ENST00000273550	1.0	protein_coding	Exon	Protein coding
832	1A2_vs_1C2_peak_398	-	ENSE00002150889	ENST00000329251	ENSG00000254772	EEF1G	ENST00000329251	1.0	protein_coding	Exon	Protein coding
833	1A2_vs_1C2_peak_399	-	ENSE00003568426	ENST00000329251	ENSG00000254772	EEF1G	ENST00000329251	1.0	protein_coding	Exon	Protein coding
834	1A2_vs_1C2_peak_399	-	ENSE00003465883	ENST00000329251	ENSG00000254772	EEF1G	ENST00000329251	1.0	protein_coding	Exon	Protein coding
835	1A2_vs_1C2_peak_400	-	ENSE00003563564	ENST00000329251	ENSG00000254772	EEF1G	ENST00000329251	1.0	protein_coding	Exon	Protein coding
836	1A2_vs_1C2_peak_401	-	ENSE00003652445	ENST00000329251	ENSG00000254772	EEF1G	ENST00000329251	1.0	protein_coding	Exon	Protein coding
837	1A2_vs_1C2_peak_40	-	ENSE00001940545	ENST00000344843	ENSG00000242485	MRPL20	ENST00000344843	1.0	protein_coding	Exon	Protein coding
838	1A2_vs_1C2_peak_402	-	ENSE00003662213	ENST00000524958	ENSG00000278615	C11orf98	ENST00000524958	1.0	protein_coding	Exon	Protein coding
839	1A2_vs_1C2_peak_402	-		ENST00000528405	ENSG00000255432	ENSG00000255432	ENST00000528405	1.0	protein_coding	Intron	Protein coding
840	1A2_vs_1C2_peak_402	-	ENSE00003650502	ENST00000354588	ENSG00000162194	LBHD1	ENST00000354588	1.0	protein_coding	Exon	Protein coding
841	1A2_vs_1C2_peak_406	-		ENST00000689147	ENSG00000255717	SNHG1	ENST00000689147	1.0	lncRNA	Intron	Noncoding RNA
842	1A2_vs_1C2_peak_41	-	ENSE00001809357	ENST00000378609	ENSG00000078369	GNB1	ENST00000378609	1.0	protein_coding	Exon	Protein coding
843	1A2_vs_1C2_peak_410	+	ENSE00001272060	ENST00000314133	ENSG00000176340	COX8A	ENST00000314133	1.0	protein_coding	Exon	Protein coding
844	1A2_vs_1C2_peak_410	+		ENST00000535431	ENSG00000256100	ENSG00000256100	ENST00000535431	1.0	lncRNA	Intron	Noncoding RNA
845	1A2_vs_1C2_peak_413	-	ENSE00002181772	ENST00000529639	ENSG00000149806	FAU	ENST00000529639	1.0	protein_coding	Exon	Protein coding
846	1A2_vs_1C2_peak_414	+	ENSE00001961965	ENST00000501122	ENSG00000245532	NEAT1	ENST00000501122	1.0	lncRNA	Exon	Noncoding RNA
847	1A2_vs_1C2_peak_416	+	ENSE00003985065	ENST00000534336	ENSG00000251562	MALAT1	ENST00000534336	1.0	lncRNA	Exon	Noncoding RNA
848	1A2_vs_1C2_peak_416	-	ENSE00003972797	ENST00000698129	ENSG00000289740	TALAM1	ENST00000698129	1.0	lncRNA	Exon	Noncoding RNA
849	1A2_vs_1C2_peak_418	-	ENSE00003890491	ENST00000308162	ENSG00000172757	CFL1	ENST00000308162	1.0	protein_coding	Exon	Protein coding
850	1A2_vs_1C2_peak_419	+	ENSE00002191965	ENST00000312175	ENSG00000175334	BANF1	ENST00000312175	1.0	protein_coding	Exon	Protein coding
851	1A2_vs_1C2_peak_420	+	ENSE00003822108	ENST00000398606	ENSG00000084207	GSTP1	ENST00000398606	1.0	protein_coding	Exon	Protein coding
852	1A2_vs_1C2_peak_422	+	ENSE00000894873	ENST00000227507	ENSG00000110092	CCND1	ENST00000227507	1.0	protein_coding	Exon	Protein coding
853	1A2_vs_1C2_peak_423	+	ENSE00000894873	ENST00000227507	ENSG00000110092	CCND1	ENST00000227507	1.0	protein_coding	Exon	Protein coding
854	1A2_vs_1C2_peak_424	-	ENSE00002297551	ENST00000336083	ENSG00000175582	RAB6A	ENST00000336083	1.0	protein_coding	Exon	Protein coding
855	1A2_vs_1C2_peak_428	+	ENSE00003590782	ENST00000531188	ENSG00000149273	RPS3	ENST00000531188	1.0	protein_coding	Exon	Protein coding
856	1A2_vs_1C2_peak_43	-		ENST00000484532	ENSG00000285629	ENSG00000285629	ENST00000484532	1.0	nonsense_mediated_decay	Intron	Protein coding
857	1A2_vs_1C2_peak_44	-	ENSE00003840812	ENST00000484532	ENSG00000285629	ENSG00000285629	ENST00000484532	1.0	nonsense_mediated_decay	Exon	Protein coding
858	1A2_vs_1C2_peak_43	-	ENSE00001263346	ENST00000234875	ENSG00000116251	RPL22	ENST00000234875	1.0	protein_coding	Exon	Protein coding
859	1A2_vs_1C2_peak_44	-	ENSE00003839072	ENST00000234875	ENSG00000116251	RPL22	ENST00000234875	1.0	protein_coding	Exon	Protein coding
860	1A2_vs_1C2_peak_434	-	ENSE00001325580	ENST00000320585	ENSG00000110172	CHORDC1	ENST00000320585	1.0	protein_coding	Exon	Protein coding
861	1A2_vs_1C2_peak_435	+		ENST00000325212	ENSG00000166004	CEP295	ENST00000325212	1.0	protein_coding	Intron	Protein coding
862	1A2_vs_1C2_peak_435	+	ENSE00002144202	ENST00000530422	ENSG00000254911	SCARNA9	ENST00000530422	1.0	lncRNA	Exon	Noncoding RNA
863	1A2_vs_1C2_peak_438	-	ENSE00002151697	ENST00000448108	ENSG00000166012	TAF1D	ENST00000448108	1.0	protein_coding	Exon	Protein coding
864	1A2_vs_1C2_peak_439	-	ENSE00001650931	ENST00000448108	ENSG00000166012	TAF1D	ENST00000448108	1.0	protein_coding	Exon	Protein coding
865	1A2_vs_1C2_peak_441	-	ENSE00003609192	ENST00000448108	ENSG00000166012	TAF1D	ENST00000448108	1.0	protein_coding	Exon	Protein coding
866	1A2_vs_1C2_peak_448	-	ENSE00002180894	ENST00000398136	ENSG00000152558	TMEM123	ENST00000398136	1.0	protein_coding	Exon	Protein coding
867	1A2_vs_1C2_peak_45	+	ENSE00001941967	ENST00000338639	ENSG00000116288	PARK7	ENST00000338639	1.0	protein_coding	Exon	Protein coding
868	1A2_vs_1C2_peak_450	+	ENSE00002154468	ENST00000278618	ENSG00000149313	AASDHPPT	ENST00000278618	1.0	protein_coding	Exon	Protein coding
869	1A2_vs_1C2_peak_454	-	ENSE00003631376	ENST00000504148	ENSG00000150779	TIMM8B	ENST00000504148	1.0	protein_coding	Exon	Protein coding
870	1A2_vs_1C2_peak_457	+	ENSE00003617172	ENST00000265881	ENSG00000076043	REXO2	ENST00000265881	1.0	protein_coding	Exon	Protein coding
871	1A2_vs_1C2_peak_458	+	ENSE00002164200	ENST00000527958	ENSG00000168092	PAFAH1B2	ENST00000527958	1.0	protein_coding	Exon	Protein coding
872	1A2_vs_1C2_peak_461	-	ENSE00003844208	ENST00000534980	ENSG00000110367	DDX6	ENST00000534980	1.0	protein_coding	Exon	Protein coding
873	1A2_vs_1C2_peak_464	-	ENSE00002157784	ENST00000534624	ENSG00000109971	HSPA8	ENST00000534624	1.0	protein_coding	Exon	Protein coding
874	1A2_vs_1C2_peak_465	-	ENSE00001101375	ENST00000534624	ENSG00000109971	HSPA8	ENST00000534624	1.0	protein_coding	Exon	Protein coding
875	1A2_vs_1C2_peak_465	-	ENSE00001101385	ENST00000534624	ENSG00000109971	HSPA8	ENST00000534624	1.0	protein_coding	Exon	Protein coding
876	1A2_vs_1C2_peak_467	-	ENSE00003540604	ENST00000534624	ENSG00000109971	HSPA8	ENST00000534624	1.0	protein_coding	Exon	Protein coding
877	1A2_vs_1C2_peak_467	-	ENSE00003560408	ENST00000534624	ENSG00000109971	HSPA8	ENST00000534624	1.0	protein_coding	Exon	Protein coding
878	1A2_vs_1C2_peak_468	-	ENSE00003791394	ENST00000534624	ENSG00000109971	HSPA8	ENST00000534624	1.0	protein_coding	Exon	Protein coding
879	1A2_vs_1C2_peak_47	-	ENSE00003462332	ENST00000234590	ENSG00000074800	ENO1	ENST00000234590	1.0	protein_coding	Exon	Protein coding
880	1A2_vs_1C2_peak_49	-	ENSE00003539462	ENST00000234590	ENSG00000074800	ENO1	ENST00000234590	1.0	protein_coding	Exon	Protein coding
881	1A2_vs_1C2_peak_50	-	ENSE00003558670	ENST00000234590	ENSG00000074800	ENO1	ENST00000234590	1.0	protein_coding	Exon	Protein coding
882	1A2_vs_1C2_peak_470	+	ENSE00000816769	ENST00000315939	ENSG00000060237	WNK1	ENST00000315939	1.0	protein_coding	Exon	Protein coding
883	1A2_vs_1C2_peak_475	+	ENSE00003460425	ENST00000229239	ENSG00000111640	GAPDH	ENST00000229239	1.0	protein_coding	Exon	Protein coding
884	1A2_vs_1C2_peak_475	+	ENSE00001902446	ENST00000229239	ENSG00000111640	GAPDH	ENST00000229239	1.0	protein_coding	Exon	Protein coding
885	1A2_vs_1C2_peak_475	-	ENSE00003400616	ENST00000602946	ENSG00000269968	ENSG00000269968	ENST00000602946	1.0	lncRNA	Exon	Noncoding RNA
886	1A2_vs_1C2_peak_475	-	ENSE00003414369	ENST00000602946	ENSG00000269968	ENSG00000269968	ENST00000602946	1.0	lncRNA	Exon	Noncoding RNA
887	1A2_vs_1C2_peak_476	+	ENSE00003538452	ENST00000396705	ENSG00000111669	TPI1	ENST00000396705	1.0	protein_coding	Exon	Protein coding
888	1A2_vs_1C2_peak_476	+	ENSE00003507218	ENST00000396705	ENSG00000111669	TPI1	ENST00000396705	1.0	protein_coding	Exon	Protein coding
889	1A2_vs_1C2_peak_476	+	ENSE00003700131	ENST00000396705	ENSG00000111669	TPI1	ENST00000396705	1.0	protein_coding	Exon	Protein coding
890	1A2_vs_1C2_peak_477	+	ENSE00001385368	ENST00000396705	ENSG00000111669	TPI1	ENST00000396705	1.0	protein_coding	Exon	Protein coding
891	1A2_vs_1C2_peak_478	-	ENSE00003540339	ENST00000535923	ENSG00000215021	PHB2	ENST00000535923	1.0	protein_coding	Exon	Protein coding
892	1A2_vs_1C2_peak_479	-		ENST00000535923	ENSG00000215021	PHB2	ENST00000535923	1.0	protein_coding	Intron	Protein coding
893	1A2_vs_1C2_peak_481	-	ENSE00001208872	ENST00000228251	ENSG00000060138	YBX3	ENST00000228251	1.0	protein_coding	Exon	Protein coding
894	1A2_vs_1C2_peak_482	+	ENSE00003598448	ENST00000358007	ENSG00000213782	DDX47	ENST00000358007	1.0	protein_coding	Exon	Protein coding
895	1A2_vs_1C2_peak_483	-	ENSE00002309071	ENST00000539745	ENSG00000197837	H4C16	ENST00000539745	1.0	protein_coding	Exon	Protein coding
896	1A2_vs_1C2_peak_485	+	ENSE00003537668	ENST00000419869	ENSG00000023734	STRAP	ENST00000419869	1.0	protein_coding	Exon	Protein coding
897	1A2_vs_1C2_peak_487	-	ENSE00001349501	ENST00000444129	ENSG00000004700	RECQL	ENST00000444129	1.0	protein_coding	Exon	Protein coding
898	1A2_vs_1C2_peak_489	-	ENSE00003526630	ENST00000350669	ENSG00000111716	LDHB	ENST00000350669	1.0	protein_coding	Exon	Protein coding
899	1A2_vs_1C2_peak_491	-	ENSE00000726197	ENST00000350669	ENSG00000111716	LDHB	ENST00000350669	1.0	protein_coding	Exon	Protein coding
900	1A2_vs_1C2_peak_492	-	ENSE00000726202	ENST00000350669	ENSG00000111716	LDHB	ENST00000350669	1.0	protein_coding	Exon	Protein coding
901	1A2_vs_1C2_peak_496	+	ENSE00001177071	ENST00000266517	ENSG00000139163	ETNK1	ENST00000266517	1.0	protein_coding	Exon	Protein coding
902	1A2_vs_1C2_peak_498	+		ENST00000266517	ENSG00000139163	ETNK1	ENST00000266517	1.0	protein_coding	Intron	Protein coding
903	1A2_vs_1C2_peak_500	+		ENST00000266517	ENSG00000139163	ETNK1	ENST00000266517	1.0	protein_coding	Intron	Protein coding
904	1A2_vs_1C2_peak_502	+	ENSE00001141583	ENST00000266517	ENSG00000139163	ETNK1	ENST00000266517	1.0	protein_coding	Exon	Protein coding
905	1A2_vs_1C2_peak_503	+	ENSE00001141583	ENST00000266517	ENSG00000139163	ETNK1	ENST00000266517	1.0	protein_coding	Exon	Protein coding
906	1A2_vs_1C2_peak_504	-	ENSE00002456976	ENST00000311936	ENSG00000133703	KRAS	ENST00000311936	1.0	protein_coding	Exon	Protein coding
907	1A2_vs_1C2_peak_511	-	ENSE00001388310	ENST00000343028	ENSG00000064115	TM7SF3	ENST00000343028	1.0	protein_coding	Exon	Protein coding
908	1A2_vs_1C2_peak_516	+	ENSE00001504706	ENST00000389032	ENSG00000211455	STK38L	ENST00000389032	1.0	protein_coding	Exon	Protein coding
909	1A2_vs_1C2_peak_517	+	ENSE00002273609	ENST00000081029	ENSG00000061794	MRPS35	ENST00000081029	1.0	protein_coding	Exon	Protein coding
910	1A2_vs_1C2_peak_522	-	ENSE00001800405	ENST00000369367	ENSG00000139218	SCAF11	ENST00000369367	1.0	protein_coding	Exon	Protein coding
911	1A2_vs_1C2_peak_525	-	ENSE00001534088	ENST00000398637	ENSG00000111371	SLC38A1	ENST00000398637	1.0	protein_coding	Exon	Protein coding
912	1A2_vs_1C2_peak_526	-	ENSE00001534088	ENST00000398637	ENSG00000111371	SLC38A1	ENST00000398637	1.0	protein_coding	Exon	Protein coding
913	1A2_vs_1C2_peak_53	+	ENSE00001145815	ENST00000240185	ENSG00000120948	TARDBP	ENST00000240185	1.0	protein_coding	Exon	Protein coding
914	1A2_vs_1C2_peak_532	-		ENST00000256689	ENSG00000134294	SLC38A2	ENST00000256689	1.0	protein_coding	Intron	Protein coding
915	1A2_vs_1C2_peak_533	-	ENSE00003647111	ENST00000256689	ENSG00000134294	SLC38A2	ENST00000256689	1.0	protein_coding	Exon	Protein coding
916	1A2_vs_1C2_peak_542	+	ENSE00001257922	ENST00000429772	ENSG00000134291	TMEM106C	ENST00000429772	1.0	protein_coding	Exon	Protein coding
917	1A2_vs_1C2_peak_543	-	ENSE00002364243	ENST00000336023	ENSG00000123416	TUBA1B	ENST00000336023	1.0	protein_coding	Exon	Protein coding
918	1A2_vs_1C2_peak_545	-		ENST00000550468	ENSG00000258232	ENSG00000258232	ENST00000550468	1.0	lncRNA	Intron	Noncoding RNA
919	1A2_vs_1C2_peak_546	-	ENSE00002404657	ENST00000550468	ENSG00000258232	ENSG00000258232	ENST00000550468	1.0	lncRNA	Exon	Noncoding RNA
920	1A2_vs_1C2_peak_546	+	ENSE00002391827	ENST00000301072	ENSG00000167553	TUBA1C	ENST00000301072	1.0	protein_coding	Exon	Protein coding
921	1A2_vs_1C2_peak_549	+	ENSE00001229267	ENST00000267115	ENSG00000139644	TMBIM6	ENST00000267115	1.0	protein_coding	Exon	Protein coding
922	1A2_vs_1C2_peak_551	+	ENSE00002105635	ENST00000398473	ENSG00000161813	LARP4	ENST00000398473	1.0	protein_coding	Exon	Protein coding
923	1A2_vs_1C2_peak_552	+	ENSE00002105635	ENST00000398473	ENSG00000161813	LARP4	ENST00000398473	1.0	protein_coding	Exon	Protein coding
924	1A2_vs_1C2_peak_553	+	ENSE00002105635	ENST00000398473	ENSG00000161813	LARP4	ENST00000398473	1.0	protein_coding	Exon	Protein coding
925	1A2_vs_1C2_peak_558	+	ENSE00003583076	ENST00000412716	ENSG00000183283	DAZAP2	ENST00000412716	1.0	protein_coding	Exon	Protein coding
926	1A2_vs_1C2_peak_559	-	ENSE00003931516	ENST00000692008	ENSG00000170421	KRT8	ENST00000692008	1.0	protein_coding	Exon	Protein coding
927	1A2_vs_1C2_peak_560	-	ENSE00003588283	ENST00000692008	ENSG00000170421	KRT8	ENST00000692008	1.0	protein_coding	Exon	Protein coding
928	1A2_vs_1C2_peak_561	-	ENSE00003491433	ENST00000692008	ENSG00000170421	KRT8	ENST00000692008	1.0	protein_coding	Exon	Protein coding
929	1A2_vs_1C2_peak_562	-	ENSE00003789984	ENST00000692008	ENSG00000170421	KRT8	ENST00000692008	1.0	protein_coding	Exon	Protein coding
930	1A2_vs_1C2_peak_563	-	ENSE00003681245	ENST00000692008	ENSG00000170421	KRT8	ENST00000692008	1.0	protein_coding	Exon	Protein coding
931	1A2_vs_1C2_peak_564	-	ENSE00003925803	ENST00000692008	ENSG00000170421	KRT8	ENST00000692008	1.0	protein_coding	Exon	Protein coding
932	1A2_vs_1C2_peak_565	+	ENSE00002411645	ENST00000388835	ENSG00000111057	KRT18	ENST00000388835	1.0	protein_coding	Exon	Protein coding
933	1A2_vs_1C2_peak_566	+	ENSE00003562882	ENST00000388835	ENSG00000111057	KRT18	ENST00000388835	1.0	protein_coding	Exon	Protein coding
934	1A2_vs_1C2_peak_567	+	ENSE00003502582	ENST00000388835	ENSG00000111057	KRT18	ENST00000388835	1.0	protein_coding	Exon	Protein coding
935	1A2_vs_1C2_peak_567	+	ENSE00003667903	ENST00000388835	ENSG00000111057	KRT18	ENST00000388835	1.0	protein_coding	Exon	Protein coding
936	1A2_vs_1C2_peak_568	+	ENSE00000745901	ENST00000388835	ENSG00000111057	KRT18	ENST00000388835	1.0	protein_coding	Exon	Protein coding
937	1A2_vs_1C2_peak_57	+	ENSE00003965058	ENST00000656825	ENSG00000070831	CDC42	ENST00000656825	1.0	protein_coding	Exon	Protein coding
938	1A2_vs_1C2_peak_570	-		ENST00000552905	ENSG00000257337	TNS2-AS1	ENST00000552905	1.0	lncRNA	Intron	Noncoding RNA
939	1A2_vs_1C2_peak_572	-		ENST00000552905	ENSG00000257337	TNS2-AS1	ENST00000552905	1.0	lncRNA	Intron	Noncoding RNA
940	1A2_vs_1C2_peak_573	-		ENST00000552905	ENSG00000257337	TNS2-AS1	ENST00000552905	1.0	lncRNA	Intron	Noncoding RNA
941	1A2_vs_1C2_peak_574	-		ENST00000552905	ENSG00000257337	TNS2-AS1	ENST00000552905	1.0	lncRNA	Intron	Noncoding RNA
942	1A2_vs_1C2_peak_572	+	ENSE00003682015	ENST00000262056	ENSG00000063046	EIF4B	ENST00000262056	1.0	protein_coding	Exon	Protein coding
943	1A2_vs_1C2_peak_574	+	ENSE00001309333	ENST00000262056	ENSG00000063046	EIF4B	ENST00000262056	1.0	protein_coding	Exon	Protein coding
944	1A2_vs_1C2_peak_575	+	ENSE00003609680	ENST00000334478	ENSG00000123349	PFDN5	ENST00000334478	1.0	protein_coding	Exon	Protein coding
945	1A2_vs_1C2_peak_575	+	ENSE00003561223	ENST00000334478	ENSG00000123349	PFDN5	ENST00000334478	1.0	protein_coding	Exon	Protein coding
946	1A2_vs_1C2_peak_576	+	ENSE00003481121	ENST00000334478	ENSG00000123349	PFDN5	ENST00000334478	1.0	protein_coding	Exon	Protein coding
947	1A2_vs_1C2_peak_576	-		ENST00000550263	ENSG00000257605	MYG1-AS1	ENST00000550263	1.0	lncRNA	Intron	Noncoding RNA
948	1A2_vs_1C2_peak_578	+	ENSE00003502318	ENST00000547717	ENSG00000257379	ENSG00000257379	ENST00000547717	1.0	lncRNA	Exon	Noncoding RNA
949	1A2_vs_1C2_peak_578	+	ENSE00003787788	ENST00000546463	ENSG00000197111	PCBP2	ENST00000546463	1.0	protein_coding	Exon	Protein coding
950	1A2_vs_1C2_peak_582	-	ENSE00001256276	ENST00000209875	ENSG00000094916	CBX5	ENST00000209875	1.0	protein_coding	Exon	Protein coding
951	1A2_vs_1C2_peak_586	-	ENSE00001256276	ENST00000209875	ENSG00000094916	CBX5	ENST00000209875	1.0	protein_coding	Exon	Protein coding
952	1A2_vs_1C2_peak_588	-	ENSE00001256276	ENST00000209875	ENSG00000094916	CBX5	ENST00000209875	1.0	protein_coding	Exon	Protein coding
953	1A2_vs_1C2_peak_59	-	ENSE00001888851	ENST00000302271	ENSG00000125944	HNRNPR	ENST00000302271	1.0	protein_coding	Exon	Protein coding
954	1A2_vs_1C2_peak_60	-	ENSE00003557507	ENST00000302271	ENSG00000125944	HNRNPR	ENST00000302271	1.0	protein_coding	Exon	Protein coding
955	1A2_vs_1C2_peak_60	-	ENSE00001888851	ENST00000302271	ENSG00000125944	HNRNPR	ENST00000302271	1.0	protein_coding	Exon	Protein coding
956	1A2_vs_1C2_peak_61	-	ENSE00003605888	ENST00000302271	ENSG00000125944	HNRNPR	ENST00000302271	1.0	protein_coding	Exon	Protein coding
957	1A2_vs_1C2_peak_590	+		ENST00000553061	ENSG00000258344	ENSG00000258344	ENST00000553061	1.0	lncRNA	Intron	Noncoding RNA
958	1A2_vs_1C2_peak_591	+		ENST00000553061	ENSG00000258344	ENSG00000258344	ENST00000553061	1.0	lncRNA	Intron	Noncoding RNA
959	1A2_vs_1C2_peak_592	+		ENST00000553061	ENSG00000258344	ENSG00000258344	ENST00000553061	1.0	lncRNA	Intron	Noncoding RNA
960	1A2_vs_1C2_peak_590	+	ENSE00003638233	ENST00000340913	ENSG00000135486	HNRNPA1	ENST00000340913	1.0	protein_coding	Exon	Protein coding
961	1A2_vs_1C2_peak_590	+	ENSE00003578192	ENST00000340913	ENSG00000135486	HNRNPA1	ENST00000340913	1.0	protein_coding	Exon	Protein coding
962	1A2_vs_1C2_peak_590	+	ENSE00003790955	ENST00000340913	ENSG00000135486	HNRNPA1	ENST00000340913	1.0	protein_coding	Exon	Protein coding
963	1A2_vs_1C2_peak_590	+	ENSE00000920032	ENST00000340913	ENSG00000135486	HNRNPA1	ENST00000340913	1.0	protein_coding	Exon	Protein coding
964	1A2_vs_1C2_peak_590	+	ENSE00000920033	ENST00000340913	ENSG00000135486	HNRNPA1	ENST00000340913	1.0	protein_coding	Exon	Protein coding
965	1A2_vs_1C2_peak_591	+	ENSE00001532273	ENST00000340913	ENSG00000135486	HNRNPA1	ENST00000340913	1.0	protein_coding	Exon	Protein coding
966	1A2_vs_1C2_peak_592	+	ENSE00003335203	ENST00000340913	ENSG00000135486	HNRNPA1	ENST00000340913	1.0	protein_coding	Exon	Protein coding
967	1A2_vs_1C2_peak_592	+	ENSE00003899085	ENST00000340913	ENSG00000135486	HNRNPA1	ENST00000340913	1.0	protein_coding	Exon	Protein coding
968	1A2_vs_1C2_peak_596	+	ENSE00001144310	ENST00000303305	ENSG00000170515	PA2G4	ENST00000303305	1.0	protein_coding	Exon	Protein coding
969	1A2_vs_1C2_peak_596	+	ENSE00001144302	ENST00000303305	ENSG00000170515	PA2G4	ENST00000303305	1.0	protein_coding	Exon	Protein coding
970	1A2_vs_1C2_peak_597	+	ENSE00001322593	ENST00000303305	ENSG00000170515	PA2G4	ENST00000303305	1.0	protein_coding	Exon	Protein coding
971	1A2_vs_1C2_peak_597	-		ENST00000548595	ENSG00000257553	ENSG00000257553	ENST00000548595	1.0	lncRNA	Intron	Noncoding RNA
972	1A2_vs_1C2_peak_598	-		ENST00000548595	ENSG00000257553	ENSG00000257553	ENST00000548595	1.0	lncRNA	Intron	Noncoding RNA
973	1A2_vs_1C2_peak_599	+	ENSE00002367235	ENST00000546591	ENSG00000229117	RPL41	ENST00000546591	1.0	protein_coding	Exon	Protein coding
974	1A2_vs_1C2_peak_600	+	ENSE00003563173	ENST00000550697	ENSG00000092841	MYL6	ENST00000550697	1.0	protein_coding	Exon	Protein coding
975	1A2_vs_1C2_peak_600	+	ENSE00003785680	ENST00000550697	ENSG00000092841	MYL6	ENST00000550697	1.0	protein_coding	Exon	Protein coding
976	1A2_vs_1C2_peak_603	-	ENSE00003648317	ENST00000262030	ENSG00000110955	ATP5F1B	ENST00000262030	1.0	protein_coding	Exon	Protein coding
977	1A2_vs_1C2_peak_604	-	ENSE00003551343	ENST00000262030	ENSG00000110955	ATP5F1B	ENST00000262030	1.0	protein_coding	Exon	Protein coding
978	1A2_vs_1C2_peak_606	-	ENSE00003894245	ENST00000262030	ENSG00000110955	ATP5F1B	ENST00000262030	1.0	protein_coding	Exon	Protein coding
979	1A2_vs_1C2_peak_607	-	ENSE00003893925	ENST00000262030	ENSG00000110955	ATP5F1B	ENST00000262030	1.0	protein_coding	Exon	Protein coding
980	1A2_vs_1C2_peak_611	-	ENSE00003896507	ENST00000454682	ENSG00000196531	NACA	ENST00000454682	1.0	protein_coding	Exon	Protein coding
981	1A2_vs_1C2_peak_612	-	ENSE00003619371	ENST00000454682	ENSG00000196531	NACA	ENST00000454682	1.0	protein_coding	Exon	Protein coding
982	1A2_vs_1C2_peak_612	-	ENSE00003491067	ENST00000454682	ENSG00000196531	NACA	ENST00000454682	1.0	protein_coding	Exon	Protein coding
983	1A2_vs_1C2_peak_614	+	ENSE00002459821	ENST00000328923	ENSG00000182199	SHMT2	ENST00000328923	1.0	protein_coding	Exon	Protein coding
984	1A2_vs_1C2_peak_620	+	ENSE00001392118	ENST00000435070	ENSG00000111605	CPSF6	ENST00000435070	1.0	protein_coding	Exon	Protein coding
985	1A2_vs_1C2_peak_628	-	ENSE00001514686	ENST00000266671	ENSG00000139289	PHLDA1	ENST00000266671	1.0	protein_coding	Exon	Protein coding
986	1A2_vs_1C2_peak_629	-	ENSE00001514686	ENST00000266671	ENSG00000139289	PHLDA1	ENST00000266671	1.0	protein_coding	Exon	Protein coding
987	1A2_vs_1C2_peak_630	-	ENSE00001514686	ENST00000266671	ENSG00000139289	PHLDA1	ENST00000266671	1.0	protein_coding	Exon	Protein coding
988	1A2_vs_1C2_peak_63	+	ENSE00003542504	ENST00000643754	ENSG00000142676	RPL11	ENST00000643754	1.0	protein_coding	Exon	Protein coding
989	1A2_vs_1C2_peak_631	-	ENSE00003754772	ENST00000618691	ENSG00000187109	NAP1L1	ENST00000618691	1.0	protein_coding	Exon	Protein coding
990	1A2_vs_1C2_peak_632	-	ENSE00003754772	ENST00000618691	ENSG00000187109	NAP1L1	ENST00000618691	1.0	protein_coding	Exon	Protein coding
991	1A2_vs_1C2_peak_635	-	ENSE00003729733	ENST00000618691	ENSG00000187109	NAP1L1	ENST00000618691	1.0	protein_coding	Exon	Protein coding
992	1A2_vs_1C2_peak_637	-	ENSE00003611430	ENST00000618691	ENSG00000187109	NAP1L1	ENST00000618691	1.0	protein_coding	Exon	Protein coding
993	1A2_vs_1C2_peak_65	+	ENSE00001336314	ENST00000334351	ENSG00000189266	PNRC2	ENST00000334351	1.0	protein_coding	Exon	Protein coding
994	1A2_vs_1C2_peak_66	+	ENSE00001336314	ENST00000334351	ENSG00000189266	PNRC2	ENST00000334351	1.0	protein_coding	Exon	Protein coding
995	1A2_vs_1C2_peak_659	-	ENSE00002210888	ENST00000536425	ENSG00000256393	RPL41P5	ENST00000536425	1.0	processed_pseudogene	Exon	Pseudogenes
996	1A2_vs_1C2_peak_661	+	ENSE00003742280	ENST00000415493	ENSG00000173598	NUDT4	ENST00000415493	1.0	protein_coding	Exon	Protein coding
997	1A2_vs_1C2_peak_662	+	ENSE00003742280	ENST00000415493	ENSG00000173598	NUDT4	ENST00000415493	1.0	protein_coding	Exon	Protein coding
998	1A2_vs_1C2_peak_663	-	ENSE00001277538	ENST00000318066	ENSG00000177889	UBE2N	ENST00000318066	1.0	protein_coding	Exon	Protein coding
999	1A2_vs_1C2_peak_668	+	ENSE00000994627	ENST00000556029	ENSG00000120802	TMPO	ENST00000556029	1.0	protein_coding	Exon	Protein coding
1000	1A2_vs_1C2_peak_668	+	ENSE00003534864	ENST00000556029	ENSG00000120802	TMPO	ENST00000556029	1.0	protein_coding	Exon	Protein coding
1001	1A2_vs_1C2_peak_67	-	ENSE00001918313	ENST00000492112	ENSG00000188529	SRSF10	ENST00000492112	1.0	protein_coding	Exon	Protein coding
1002	1A2_vs_1C2_peak_72	-		ENST00000492112	ENSG00000188529	SRSF10	ENST00000492112	1.0	protein_coding	Intron	Protein coding
1003	1A2_vs_1C2_peak_672	+	ENSE00003513235	ENST00000552981	ENSG00000075415	SLC25A3	ENST00000552981	1.0	protein_coding	Exon	Protein coding
1004	1A2_vs_1C2_peak_672	+	ENSE00003596970	ENST00000552981	ENSG00000075415	SLC25A3	ENST00000552981	1.0	protein_coding	Exon	Protein coding
1005	1A2_vs_1C2_peak_676	+	ENSE00001104601	ENST00000299767	ENSG00000166598	HSP90B1	ENST00000299767	1.0	protein_coding	Exon	Protein coding
1006	1A2_vs_1C2_peak_677	+	ENSE00003470186	ENST00000299767	ENSG00000166598	HSP90B1	ENST00000299767	1.0	protein_coding	Exon	Protein coding
1007	1A2_vs_1C2_peak_677	+	ENSE00003659774	ENST00000299767	ENSG00000166598	HSP90B1	ENST00000299767	1.0	protein_coding	Exon	Protein coding
1008	1A2_vs_1C2_peak_678	+	ENSE00003648794	ENST00000299767	ENSG00000166598	HSP90B1	ENST00000299767	1.0	protein_coding	Exon	Protein coding
1009	1A2_vs_1C2_peak_681	-	ENSE00001927859	ENST00000228825	ENSG00000111229	ARPC3	ENST00000228825	1.0	protein_coding	Exon	Protein coding
1010	1A2_vs_1C2_peak_681	-		ENST00000550231	ENSG00000258210	ENSG00000258210	ENST00000550231	1.0	retained_intron	Intron	Protein coding
1011	1A2_vs_1C2_peak_684	-	ENSE00003630337	ENST00000335007	ENSG00000186298	PPP1CC	ENST00000335007	1.0	protein_coding	Exon	Protein coding
1012	1A2_vs_1C2_peak_688	-	ENSE00003700377	ENST00000202773	ENSG00000089009	RPL6	ENST00000202773	1.0	protein_coding	Exon	Protein coding
1013	1A2_vs_1C2_peak_688	-	ENSE00003510127	ENST00000202773	ENSG00000089009	RPL6	ENST00000202773	1.0	protein_coding	Exon	Protein coding
1014	1A2_vs_1C2_peak_689	+	ENSE00001397891	ENST00000351677	ENSG00000179295	PTPN11	ENST00000351677	1.0	protein_coding	Exon	Protein coding
1015	1A2_vs_1C2_peak_690	+	ENSE00001141259	ENST00000261313	ENSG00000089220	PEBP1	ENST00000261313	1.0	protein_coding	Exon	Protein coding
1016	1A2_vs_1C2_peak_691	-	ENSE00002395648	ENST00000392514	ENSG00000089157	RPLP0	ENST00000392514	1.0	protein_coding	Exon	Protein coding
1017	1A2_vs_1C2_peak_693	-	ENSE00003627262	ENST00000392514	ENSG00000089157	RPLP0	ENST00000392514	1.0	protein_coding	Exon	Protein coding
1018	1A2_vs_1C2_peak_693	-	ENSE00003654998	ENST00000392514	ENSG00000089157	RPLP0	ENST00000392514	1.0	protein_coding	Exon	Protein coding
1019	1A2_vs_1C2_peak_693	-	ENSE00003535345	ENST00000392514	ENSG00000089157	RPLP0	ENST00000392514	1.0	protein_coding	Exon	Protein coding
1020	1A2_vs_1C2_peak_693	-	ENSE00003594111	ENST00000392514	ENSG00000089157	RPLP0	ENST00000392514	1.0	protein_coding	Exon	Protein coding
1021	1A2_vs_1C2_peak_695	+	ENSE00002345147	ENST00000551765	ENSG00000257218	GATC	ENST00000551765	1.0	protein_coding	Exon	Protein coding
1022	1A2_vs_1C2_peak_698	+	ENSE00001281765	ENST00000262225	ENSG00000086598	TMED2	ENST00000262225	1.0	protein_coding	Exon	Protein coding
1023	1A2_vs_1C2_peak_702	+	ENSE00003562063	ENST00000543796	ENSG00000132341	RAN	ENST00000543796	1.0	protein_coding	Exon	Protein coding
1024	1A2_vs_1C2_peak_702	+	ENSE00003487832	ENST00000543796	ENSG00000132341	RAN	ENST00000543796	1.0	protein_coding	Exon	Protein coding
1025	1A2_vs_1C2_peak_704	+	ENSE00003566649	ENST00000543796	ENSG00000132341	RAN	ENST00000543796	1.0	protein_coding	Exon	Protein coding
1026	1A2_vs_1C2_peak_704	+	ENSE00001953083	ENST00000543796	ENSG00000132341	RAN	ENST00000543796	1.0	protein_coding	Exon	Protein coding
1027	1A2_vs_1C2_peak_705	+	ENSE00001953083	ENST00000543796	ENSG00000132341	RAN	ENST00000543796	1.0	protein_coding	Exon	Protein coding
1028	1A2_vs_1C2_peak_707	+	ENSE00003492826	ENST00000311549	ENSG00000122026	RPL21	ENST00000311549	1.0	protein_coding	Exon	Protein coding
1029	1A2_vs_1C2_peak_707	+	ENSE00001222524	ENST00000311549	ENSG00000122026	RPL21	ENST00000311549	1.0	protein_coding	Exon	Protein coding
1030	1A2_vs_1C2_peak_710	-	ENSE00003747687	ENST00000341423	ENSG00000189403	HMGB1	ENST00000341423	1.0	protein_coding	Exon	Protein coding
1031	1A2_vs_1C2_peak_711	-	ENSE00001381337	ENST00000341423	ENSG00000189403	HMGB1	ENST00000341423	1.0	protein_coding	Exon	Protein coding
1032	1A2_vs_1C2_peak_713	-	ENSE00002258401	ENST00000320027	ENSG00000120694	HSPH1	ENST00000320027	1.0	protein_coding	Exon	Protein coding
1033	1A2_vs_1C2_peak_714	-	ENSE00001859700	ENST00000458659	ENSG00000102804	TSC22D1	ENST00000458659	1.0	protein_coding	Exon	Protein coding
1034	1A2_vs_1C2_peak_715	-	ENSE00001534177	ENST00000530705	ENSG00000133112	TPT1	ENST00000530705	1.0	protein_coding	Exon	Protein coding
1035	1A2_vs_1C2_peak_717	+	ENSE00003708223	ENST00000610057	ENSG00000273149	ENSG00000273149	ENST00000610057	1.0	lncRNA	Exon	Noncoding RNA
1036	1A2_vs_1C2_peak_719	-	ENSE00001475211	ENST00000377818	ENSG00000204899	MZT1	ENST00000377818	1.0	protein_coding	Exon	Protein coding
1037	1A2_vs_1C2_peak_729	+	ENSE00003510961	ENST00000651721	ENSG00000065150	IPO5	ENST00000651721	1.0	protein_coding	Exon	Protein coding
1038	1A2_vs_1C2_peak_729	+	ENSE00003675919	ENST00000651721	ENSG00000065150	IPO5	ENST00000651721	1.0	protein_coding	Exon	Protein coding
1039	1A2_vs_1C2_peak_73	+	ENSE00003993951	ENST00000323848	ENSG00000133226	SRRM1	ENST00000323848	1.0	protein_coding	Exon	Protein coding
1040	1A2_vs_1C2_peak_733	+	ENSE00001871440	ENST00000319562	ENSG00000152767	FARP1	ENST00000319562	1.0	protein_coding	Exon	Protein coding
1041	1A2_vs_1C2_peak_735	+	ENSE00001943947	ENST00000376387	ENSG00000125304	TM9SF2	ENST00000376387	1.0	protein_coding	Exon	Protein coding
1042	1A2_vs_1C2_peak_737	-	ENSE00001819559	ENST00000400198	ENSG00000134884	ARGLU1	ENST00000400198	1.0	protein_coding	Exon	Protein coding
1043	1A2_vs_1C2_peak_738	-		ENST00000400198	ENSG00000134884	ARGLU1	ENST00000400198	1.0	protein_coding	Intron	Protein coding
1044	1A2_vs_1C2_peak_739	-		ENST00000400198	ENSG00000134884	ARGLU1	ENST00000400198	1.0	protein_coding	Intron	Protein coding
1045	1A2_vs_1C2_peak_740	-	ENSE00003502898	ENST00000400198	ENSG00000134884	ARGLU1	ENST00000400198	1.0	protein_coding	Exon	Protein coding
1046	1A2_vs_1C2_peak_742	-	ENSE00003673175	ENST00000267339	ENSG00000088448	ANKRD10	ENST00000267339	1.0	protein_coding	Exon	Protein coding
1047	1A2_vs_1C2_peak_744	-		ENST00000267339	ENSG00000088448	ANKRD10	ENST00000267339	1.0	protein_coding	Intron	Protein coding
1048	1A2_vs_1C2_peak_746	-		ENST00000267339	ENSG00000088448	ANKRD10	ENST00000267339	1.0	protein_coding	Intron	Protein coding
1049	1A2_vs_1C2_peak_748	-		ENST00000267339	ENSG00000088448	ANKRD10	ENST00000267339	1.0	protein_coding	Intron	Protein coding
1050	1A2_vs_1C2_peak_752	-	ENSE00003468677	ENST00000267339	ENSG00000088448	ANKRD10	ENST00000267339	1.0	protein_coding	Exon	Protein coding
1051	1A2_vs_1C2_peak_744	-		ENST00000426991	ENSG00000229152	ANKRD10-IT1	ENST00000426991	1.0	lncRNA	Intron	Noncoding RNA
1052	1A2_vs_1C2_peak_753	+	ENSE00003898378	ENST00000375440	ENSG00000139842	CUL4A	ENST00000375440	1.0	protein_coding	Exon	Protein coding
1053	1A2_vs_1C2_peak_756	-	ENSE00002440280	ENST00000554988	ENSG00000259001	ENSG00000259001	ENST00000554988	1.0	lncRNA	Exon	Noncoding RNA
1054	1A2_vs_1C2_peak_758	-	ENSE00003904626	ENST00000553300	ENSG00000092199	HNRNPC	ENST00000553300	1.0	protein_coding	Exon	Protein coding
1055	1A2_vs_1C2_peak_759	-	ENSE00003481206	ENST00000553300	ENSG00000092199	HNRNPC	ENST00000553300	1.0	protein_coding	Exon	Protein coding
1056	1A2_vs_1C2_peak_76	-	ENSE00001927205	ENST00000455785	ENSG00000117632	STMN1	ENST00000455785	1.0	protein_coding	Exon	Protein coding
1057	1A2_vs_1C2_peak_77	-	ENSE00000759932	ENST00000455785	ENSG00000117632	STMN1	ENST00000455785	1.0	protein_coding	Exon	Protein coding
1058	1A2_vs_1C2_peak_761	-	ENSE00000889083	ENST00000216297	ENSG00000092201	SUPT16H	ENST00000216297	1.0	protein_coding	Exon	Protein coding
1059	1A2_vs_1C2_peak_762	-	ENSE00000889197	ENST00000361611	ENSG00000100804	PSMB5	ENST00000361611	1.0	protein_coding	Exon	Protein coding
1060	1A2_vs_1C2_peak_764	+	ENSE00003892259	ENST00000345122	ENSG00000100852	ARHGAP5	ENST00000345122	1.0	protein_coding	Exon	Protein coding
1061	1A2_vs_1C2_peak_765	+	ENSE00003892259	ENST00000345122	ENSG00000100852	ARHGAP5	ENST00000345122	1.0	protein_coding	Exon	Protein coding
1062	1A2_vs_1C2_peak_767	+	ENSE00003892259	ENST00000345122	ENSG00000100852	ARHGAP5	ENST00000345122	1.0	protein_coding	Exon	Protein coding
1063	1A2_vs_1C2_peak_769	+	ENSE00003479237	ENST00000216832	ENSG00000100941	PNN	ENST00000216832	1.0	protein_coding	Exon	Protein coding
1064	1A2_vs_1C2_peak_769	+	ENSE00003675752	ENST00000216832	ENSG00000100941	PNN	ENST00000216832	1.0	protein_coding	Exon	Protein coding
1065	1A2_vs_1C2_peak_770	+	ENSE00000889803	ENST00000216832	ENSG00000100941	PNN	ENST00000216832	1.0	protein_coding	Exon	Protein coding
1066	1A2_vs_1C2_peak_775	-	ENSE00001093650	ENST00000298289	ENSG00000165502	RPL36AL	ENST00000298289	1.0	protein_coding	Exon	Protein coding
1067	1A2_vs_1C2_peak_779	+	ENSE00001672064	ENST00000457354	ENSG00000139921	TMX1	ENST00000457354	1.0	protein_coding	Exon	Protein coding
1068	1A2_vs_1C2_peak_787	+	ENSE00001168441	ENST00000256383	ENSG00000134001	EIF2S1	ENST00000256383	1.0	protein_coding	Exon	Protein coding
1069	1A2_vs_1C2_peak_788	-	ENSE00002495907	ENST00000557016	ENSG00000100632	ERH	ENST00000557016	1.0	protein_coding	Exon	Protein coding
1070	1A2_vs_1C2_peak_79	+	ENSE00001766356	ENST00000361427	ENSG00000198830	HMGN2	ENST00000361427	1.0	protein_coding	Exon	Protein coding
1071	1A2_vs_1C2_peak_790	+	ENSE00003626590	ENST00000557154	ENSG00000100650	SRSF5	ENST00000557154	1.0	protein_coding	Exon	Protein coding
1072	1A2_vs_1C2_peak_790	+	ENSE00003661344	ENST00000557154	ENSG00000100650	SRSF5	ENST00000557154	1.0	protein_coding	Exon	Protein coding
1073	1A2_vs_1C2_peak_794	+		ENST00000556236	ENSG00000259138	ENSG00000259138	ENST00000556236	1.0	lncRNA	Intron	Noncoding RNA
1074	1A2_vs_1C2_peak_794	-	ENSE00001272771	ENST00000303575	ENSG00000170348	TMED10	ENST00000303575	1.0	protein_coding	Exon	Protein coding
1075	1A2_vs_1C2_peak_796	-		ENST00000555853	ENSG00000258424	ENSG00000258424	ENST00000555853	1.0	lncRNA	Intron	Noncoding RNA
1076	1A2_vs_1C2_peak_797	-	ENSE00002434615	ENST00000555853	ENSG00000258424	ENSG00000258424	ENST00000555853	1.0	lncRNA	Exon	Noncoding RNA
1077	1A2_vs_1C2_peak_797	+	ENSE00001373724	ENST00000356978	ENSG00000198668	CALM1	ENST00000356978	1.0	protein_coding	Exon	Protein coding
1078	1A2_vs_1C2_peak_798	-	ENSE00003659242	ENST00000621632	ENSG00000089737	DDX24	ENST00000621632	1.0	protein_coding	Exon	Protein coding
1079	1A2_vs_1C2_peak_80	+	ENSE00001423146	ENST00000321265	ENSG00000090273	NUDC	ENST00000321265	1.0	protein_coding	Exon	Protein coding
1080	1A2_vs_1C2_peak_801	+	ENSE00001375853	ENST00000216277	ENSG00000090060	PAPOLA	ENST00000216277	1.0	protein_coding	Exon	Protein coding
1081	1A2_vs_1C2_peak_802	-	ENSE00001784253	ENST00000216281	ENSG00000080824	HSP90AA1	ENST00000216281	1.0	protein_coding	Exon	Protein coding
1082	1A2_vs_1C2_peak_803	-	ENSE00000660444	ENST00000216281	ENSG00000080824	HSP90AA1	ENST00000216281	1.0	protein_coding	Exon	Protein coding
1083	1A2_vs_1C2_peak_804	-	ENSE00000660445	ENST00000216281	ENSG00000080824	HSP90AA1	ENST00000216281	1.0	protein_coding	Exon	Protein coding
1084	1A2_vs_1C2_peak_805	-	ENSE00003690868	ENST00000216281	ENSG00000080824	HSP90AA1	ENST00000216281	1.0	protein_coding	Exon	Protein coding
1085	1A2_vs_1C2_peak_805	-	ENSE00003681817	ENST00000216281	ENSG00000080824	HSP90AA1	ENST00000216281	1.0	protein_coding	Exon	Protein coding
1086	1A2_vs_1C2_peak_806	-	ENSE00003591532	ENST00000216281	ENSG00000080824	HSP90AA1	ENST00000216281	1.0	protein_coding	Exon	Protein coding
1087	1A2_vs_1C2_peak_806	-	ENSE00003556987	ENST00000216281	ENSG00000080824	HSP90AA1	ENST00000216281	1.0	protein_coding	Exon	Protein coding
1088	1A2_vs_1C2_peak_807	-	ENSE00003757865	ENST00000216281	ENSG00000080824	HSP90AA1	ENST00000216281	1.0	protein_coding	Exon	Protein coding
1089	1A2_vs_1C2_peak_807	-	ENSE00001335380	ENST00000216281	ENSG00000080824	HSP90AA1	ENST00000216281	1.0	protein_coding	Exon	Protein coding
1090	1A2_vs_1C2_peak_81	-	ENSE00001207742	ENST00000263697	ENSG00000126698	DNAJC8	ENST00000263697	1.0	protein_coding	Exon	Protein coding
1091	1A2_vs_1C2_peak_811	-	ENSE00002503145	ENST00000286953	ENSG00000156411	ATP5MJ	ENST00000286953	1.0	protein_coding	Exon	Protein coding
1092	1A2_vs_1C2_peak_813	-	ENSE00001403333	ENST00000356321	ENSG00000198146	ZNF770	ENST00000356321	1.0	protein_coding	Exon	Protein coding
1093	1A2_vs_1C2_peak_814	-	ENSE00001099638	ENST00000267884	ENSG00000140319	SRP14	ENST00000267884	1.0	protein_coding	Exon	Protein coding
1094	1A2_vs_1C2_peak_815	+	ENSE00002563931	ENST00000559596	ENSG00000137804	NUSAP1	ENST00000559596	1.0	protein_coding	Exon	Protein coding
1095	1A2_vs_1C2_peak_816	+	ENSE00003530840	ENST00000300289	ENSG00000167004	PDIA3	ENST00000300289	1.0	protein_coding	Exon	Protein coding
1096	1A2_vs_1C2_peak_817	+	ENSE00001145733	ENST00000300289	ENSG00000167004	PDIA3	ENST00000300289	1.0	protein_coding	Exon	Protein coding
1097	1A2_vs_1C2_peak_818	+	ENSE00003907559	ENST00000249786	ENSG00000140264	SERF2	ENST00000249786	1.0	protein_coding	Exon	Protein coding
1098	1A2_vs_1C2_peak_818	-		ENST00000417761	ENSG00000262560	ENSG00000262560	ENST00000417761	1.0	nonsense_mediated_decay	Intron	Protein coding
1099	1A2_vs_1C2_peak_819	+	ENSE00001183277	ENST00000261868	ENSG00000104131	EIF3J	ENST00000261868	1.0	protein_coding	Exon	Protein coding
1100	1A2_vs_1C2_peak_821	+	ENSE00001030201	ENST00000331200	ENSG00000128951	DUT	ENST00000331200	1.0	protein_coding	Exon	Protein coding
1101	1A2_vs_1C2_peak_827	-	ENSE00001164025	ENST00000260443	ENSG00000137876	RSL24D1	ENST00000260443	1.0	protein_coding	Exon	Protein coding
1102	1A2_vs_1C2_peak_831	+	ENSE00001032724	ENST00000288207	ENSG00000157456	CCNB2	ENST00000288207	1.0	protein_coding	Exon	Protein coding
1103	1A2_vs_1C2_peak_831	+		ENST00000559026	ENSG00000259732	ENSG00000259732	ENST00000559026	1.0	lncRNA	Intron	Noncoding RNA
1104	1A2_vs_1C2_peak_833	-	ENSE00002562352	ENST00000451270	ENSG00000182718	ANXA2	ENST00000451270	1.0	protein_coding	Exon	Protein coding
1105	1A2_vs_1C2_peak_834	+	ENSE00001267685	ENST00000325881	ENSG00000157734	SNX22	ENST00000325881	1.0	protein_coding	Exon	Protein coding
1106	1A2_vs_1C2_peak_835	+	ENSE00001267685	ENST00000325881	ENSG00000157734	SNX22	ENST00000325881	1.0	protein_coding	Exon	Protein coding
1107	1A2_vs_1C2_peak_834	-	ENSE00001201748	ENST00000300026	ENSG00000166794	PPIB	ENST00000300026	1.0	protein_coding	Exon	Protein coding
1108	1A2_vs_1C2_peak_835	-	ENSE00001106702	ENST00000300026	ENSG00000166794	PPIB	ENST00000300026	1.0	protein_coding	Exon	Protein coding
1109	1A2_vs_1C2_peak_836	+	ENSE00001200603	ENST00000261875	ENSG00000074696	HACD3	ENST00000261875	1.0	protein_coding	Exon	Protein coding
1110	1A2_vs_1C2_peak_84	+		ENST00000683442	ENSG00000180198	RCC1	ENST00000683442	1.0	protein_coding	Intron	Protein coding
1111	1A2_vs_1C2_peak_86	+	ENSE00001461694	ENST00000683442	ENSG00000180198	RCC1	ENST00000683442	1.0	protein_coding	Exon	Protein coding
1112	1A2_vs_1C2_peak_84	+		ENST00000413987	ENSG00000242125	SNHG3	ENST00000413987	1.0	lncRNA	Intron	Noncoding RNA
1113	1A2_vs_1C2_peak_86	+	ENSE00001756047	ENST00000413987	ENSG00000242125	SNHG3	ENST00000413987	1.0	lncRNA	Exon	Noncoding RNA
1114	1A2_vs_1C2_peak_843	-	ENSE00003755397	ENST00000307961	ENSG00000174444	RPL4	ENST00000307961	1.0	protein_coding	Exon	Protein coding
1115	1A2_vs_1C2_peak_844	-	ENSE00001929076	ENST00000465139	ENSG00000140350	ANP32A	ENST00000465139	1.0	protein_coding	Exon	Protein coding
1116	1A2_vs_1C2_peak_845	+	ENSE00003566849	ENST00000260379	ENSG00000137818	RPLP1	ENST00000260379	1.0	protein_coding	Exon	Protein coding
1117	1A2_vs_1C2_peak_845	+	ENSE00001934065	ENST00000260379	ENSG00000137818	RPLP1	ENST00000260379	1.0	protein_coding	Exon	Protein coding
1118	1A2_vs_1C2_peak_846	-	ENSE00003563330	ENST00000335181	ENSG00000067225	PKM	ENST00000335181	1.0	protein_coding	Exon	Protein coding
1119	1A2_vs_1C2_peak_847	-	ENSE00003590685	ENST00000335181	ENSG00000067225	PKM	ENST00000335181	1.0	protein_coding	Exon	Protein coding
1120	1A2_vs_1C2_peak_848	-	ENSE00003535056	ENST00000335181	ENSG00000067225	PKM	ENST00000335181	1.0	protein_coding	Exon	Protein coding
1121	1A2_vs_1C2_peak_850	+	ENSE00001814481	ENST00000044462	ENSG00000041357	PSMA4	ENST00000044462	1.0	protein_coding	Exon	Protein coding
1122	1A2_vs_1C2_peak_851	+	ENSE00002562366	ENST00000426013	ENSG00000185787	MORF4L1	ENST00000426013	1.0	protein_coding	Exon	Protein coding
1123	1A2_vs_1C2_peak_854	+		ENST00000566841	ENSG00000259805	ENSG00000259805	ENST00000566841	1.0	lncRNA	Intron	Noncoding RNA
1124	1A2_vs_1C2_peak_854	+		ENST00000570202	ENSG00000260608	ENSG00000260608	ENST00000570202	1.0	lncRNA	Intron	Noncoding RNA
1125	1A2_vs_1C2_peak_863	-	ENSE00003384926	ENST00000343262	ENSG00000140988	RPS2	ENST00000343262	1.0	protein_coding	Exon	Protein coding
1126	1A2_vs_1C2_peak_863	-	ENSE00003476243	ENST00000343262	ENSG00000140988	RPS2	ENST00000343262	1.0	protein_coding	Exon	Protein coding
1127	1A2_vs_1C2_peak_864	+	ENSE00002632931	ENST00000301740	ENSG00000167978	SRRM2	ENST00000301740	1.0	protein_coding	Exon	Protein coding
1128	1A2_vs_1C2_peak_865	-	ENSE00002658500	ENST00000571133	ENSG00000171490	RSL1D1	ENST00000571133	1.0	protein_coding	Exon	Protein coding
1129	1A2_vs_1C2_peak_866	-	ENSE00003512839	ENST00000571133	ENSG00000171490	RSL1D1	ENST00000571133	1.0	protein_coding	Exon	Protein coding
1130	1A2_vs_1C2_peak_867	-	ENSE00003540065	ENST00000571133	ENSG00000171490	RSL1D1	ENST00000571133	1.0	protein_coding	Exon	Protein coding
1131	1A2_vs_1C2_peak_867	-	ENSE00003523022	ENST00000571133	ENSG00000171490	RSL1D1	ENST00000571133	1.0	protein_coding	Exon	Protein coding
1132	1A2_vs_1C2_peak_868	+		ENST00000574364	ENSG00000263307	RSL1D1-DT	ENST00000574364	1.0	lncRNA	Intron	Noncoding RNA
1133	1A2_vs_1C2_peak_868	-	ENSE00001757623	ENST00000434724	ENSG00000103342	GSPT1	ENST00000434724	1.0	protein_coding	Exon	Protein coding
1134	1A2_vs_1C2_peak_870	-	ENSE00001315299	ENST00000304414	ENSG00000170540	ARL6IP1	ENST00000304414	1.0	protein_coding	Exon	Protein coding
1135	1A2_vs_1C2_peak_870	-		ENST00000567078	ENSG00000260342	ENSG00000260342	ENST00000567078	1.0	protein_coding	Intron	Protein coding
1136	1A2_vs_1C2_peak_872	+	ENSE00003978241	ENST00000424340	ENSG00000243716	NPIPB5	ENST00000424340	1.0	protein_coding	Exon	Protein coding
1137	1A2_vs_1C2_peak_873	-	ENSE00001736622	ENST00000380876	ENSG00000205609	EIF3CL	ENST00000380876	1.0	protein_coding	Exon	Protein coding
1138	1A2_vs_1C2_peak_874	-	ENSE00001321584	ENST00000313511	ENSG00000178952	TUFM	ENST00000313511	1.0	protein_coding	Exon	Protein coding
1139	1A2_vs_1C2_peak_876	+	ENSE00003527169	ENST00000642816	ENSG00000149925	ALDOA	ENST00000642816	1.0	protein_coding	Exon	Protein coding
1140	1A2_vs_1C2_peak_876	+	ENSE00003828853	ENST00000642816	ENSG00000149925	ALDOA	ENST00000642816	1.0	protein_coding	Exon	Protein coding
1141	1A2_vs_1C2_peak_877	+	ENSE00003823754	ENST00000642816	ENSG00000149925	ALDOA	ENST00000642816	1.0	protein_coding	Exon	Protein coding
1142	1A2_vs_1C2_peak_877	+	ENSE00003549398	ENST00000642816	ENSG00000149925	ALDOA	ENST00000642816	1.0	protein_coding	Exon	Protein coding
1143	1A2_vs_1C2_peak_878	-	ENSE00001220331	ENST00000319285	ENSG00000179958	DCTPP1	ENST00000319285	1.0	protein_coding	Exon	Protein coding
1144	1A2_vs_1C2_peak_879	-	ENSE00001324467	ENST00000299138	ENSG00000069329	VPS35	ENST00000299138	1.0	protein_coding	Exon	Protein coding
1145	1A2_vs_1C2_peak_881	-	ENSE00001308081	ENST00000317089	ENSG00000069345	DNAJA2	ENST00000317089	1.0	protein_coding	Exon	Protein coding
1146	1A2_vs_1C2_peak_884	+		ENST00000268459	ENSG00000140807	NKD1	ENST00000268459	1.0	protein_coding	Intron	Protein coding
1147	1A2_vs_1C2_peak_885	+		ENST00000268459	ENSG00000140807	NKD1	ENST00000268459	1.0	protein_coding	Intron	Protein coding
1148	1A2_vs_1C2_peak_886	+		ENST00000268459	ENSG00000140807	NKD1	ENST00000268459	1.0	protein_coding	Intron	Protein coding
1149	1A2_vs_1C2_peak_888	+		ENST00000268459	ENSG00000140807	NKD1	ENST00000268459	1.0	protein_coding	Intron	Protein coding
1150	1A2_vs_1C2_peak_889	+		ENST00000268459	ENSG00000140807	NKD1	ENST00000268459	1.0	protein_coding	Intron	Protein coding
1151	1A2_vs_1C2_peak_891	+		ENST00000268459	ENSG00000140807	NKD1	ENST00000268459	1.0	protein_coding	Intron	Protein coding
1152	1A2_vs_1C2_peak_892	+		ENST00000268459	ENSG00000140807	NKD1	ENST00000268459	1.0	protein_coding	Intron	Protein coding
1153	1A2_vs_1C2_peak_893	+		ENST00000268459	ENSG00000140807	NKD1	ENST00000268459	1.0	protein_coding	Intron	Protein coding
1154	1A2_vs_1C2_peak_894	+		ENST00000268459	ENSG00000140807	NKD1	ENST00000268459	1.0	protein_coding	Intron	Protein coding
1155	1A2_vs_1C2_peak_895	+		ENST00000268459	ENSG00000140807	NKD1	ENST00000268459	1.0	protein_coding	Intron	Protein coding
1156	1A2_vs_1C2_peak_896	+		ENST00000268459	ENSG00000140807	NKD1	ENST00000268459	1.0	protein_coding	Intron	Protein coding
1157	1A2_vs_1C2_peak_898	+		ENST00000268459	ENSG00000140807	NKD1	ENST00000268459	1.0	protein_coding	Intron	Protein coding
1158	1A2_vs_1C2_peak_899	+		ENST00000268459	ENSG00000140807	NKD1	ENST00000268459	1.0	protein_coding	Intron	Protein coding
1159	1A2_vs_1C2_peak_900	+		ENST00000268459	ENSG00000140807	NKD1	ENST00000268459	1.0	protein_coding	Intron	Protein coding
1160	1A2_vs_1C2_peak_902	+		ENST00000268459	ENSG00000140807	NKD1	ENST00000268459	1.0	protein_coding	Intron	Protein coding
1161	1A2_vs_1C2_peak_903	+		ENST00000268459	ENSG00000140807	NKD1	ENST00000268459	1.0	protein_coding	Intron	Protein coding
1162	1A2_vs_1C2_peak_909	+		ENST00000268459	ENSG00000140807	NKD1	ENST00000268459	1.0	protein_coding	Intron	Protein coding
1163	1A2_vs_1C2_peak_910	+		ENST00000268459	ENSG00000140807	NKD1	ENST00000268459	1.0	protein_coding	Intron	Protein coding
1164	1A2_vs_1C2_peak_912	+	ENSE00001293274	ENST00000268459	ENSG00000140807	NKD1	ENST00000268459	1.0	protein_coding	Exon	Protein coding
1165	1A2_vs_1C2_peak_913	+	ENSE00001293274	ENST00000268459	ENSG00000140807	NKD1	ENST00000268459	1.0	protein_coding	Exon	Protein coding
1166	1A2_vs_1C2_peak_914	+	ENSE00001293274	ENST00000268459	ENSG00000140807	NKD1	ENST00000268459	1.0	protein_coding	Exon	Protein coding
1167	1A2_vs_1C2_peak_916	-	ENSE00003919694	ENST00000684388	ENSG00000288725	ENSG00000288725	ENST00000684388	1.0	nonsense_mediated_decay	Exon	Protein coding
1168	1A2_vs_1C2_peak_917	-	ENSE00003919694	ENST00000684388	ENSG00000288725	ENSG00000288725	ENST00000684388	1.0	nonsense_mediated_decay	Exon	Protein coding
1169	1A2_vs_1C2_peak_916	-	ENSE00001108679	ENST00000300291	ENSG00000167005	NUDT21	ENST00000300291	1.0	protein_coding	Exon	Protein coding
1170	1A2_vs_1C2_peak_917	-	ENSE00001108679	ENST00000300291	ENSG00000167005	NUDT21	ENST00000300291	1.0	protein_coding	Exon	Protein coding
1171	1A2_vs_1C2_peak_918	+	ENSE00001655755	ENST00000219315	ENSG00000103037	SETD6	ENST00000219315	1.0	protein_coding	Exon	Protein coding
1172	1A2_vs_1C2_peak_92	+	ENSE00001938497	ENST00000327300	ENSG00000121774	KHDRBS1	ENST00000327300	1.0	protein_coding	Exon	Protein coding
1173	1A2_vs_1C2_peak_93	+	ENSE00001938497	ENST00000327300	ENSG00000121774	KHDRBS1	ENST00000327300	1.0	protein_coding	Exon	Protein coding
1174	1A2_vs_1C2_peak_920	-	ENSE00001897591	ENST00000245206	ENSG00000125166	GOT2	ENST00000245206	1.0	protein_coding	Exon	Protein coding
1175	1A2_vs_1C2_peak_925	+	ENSE00001696905	ENST00000412916	ENSG00000067955	CBFB	ENST00000412916	1.0	protein_coding	Exon	Protein coding
1176	1A2_vs_1C2_peak_926	+	ENSE00001696905	ENST00000412916	ENSG00000067955	CBFB	ENST00000412916	1.0	protein_coding	Exon	Protein coding
1177	1A2_vs_1C2_peak_927	+	ENSE00003980331	ENST00000219169	ENSG00000102898	NUTF2	ENST00000219169	1.0	protein_coding	Exon	Protein coding
1178	1A2_vs_1C2_peak_928	+	ENSE00001628262	ENST00000219343	ENSG00000103064	SLC7A6	ENST00000219343	1.0	protein_coding	Exon	Protein coding
1179	1A2_vs_1C2_peak_929	+	ENSE00001628262	ENST00000219343	ENSG00000103064	SLC7A6	ENST00000219343	1.0	protein_coding	Exon	Protein coding
1180	1A2_vs_1C2_peak_932	-		ENST00000563634	ENSG00000260371	ENSG00000260371	ENST00000563634	1.0	protein_coding	Intron	Protein coding
1181	1A2_vs_1C2_peak_933	-		ENST00000563634	ENSG00000260371	ENSG00000260371	ENST00000563634	1.0	protein_coding	Intron	Protein coding
1182	1A2_vs_1C2_peak_934	-		ENST00000563634	ENSG00000260371	ENSG00000260371	ENST00000563634	1.0	protein_coding	Intron	Protein coding
1183	1A2_vs_1C2_peak_933	+	ENSE00001872045	ENST00000254940	ENSG00000132603	NIP7	ENST00000254940	1.0	protein_coding	Exon	Protein coding
1184	1A2_vs_1C2_peak_935	+	ENSE00002268884	ENST00000307892	ENSG00000103018	CYB5B	ENST00000307892	1.0	protein_coding	Exon	Protein coding
1185	1A2_vs_1C2_peak_937	-	ENSE00001819797	ENST00000320623	ENSG00000181019	NQO1	ENST00000320623	1.0	protein_coding	Exon	Protein coding
1186	1A2_vs_1C2_peak_94	+	ENSE00001306346	ENST00000677711	ENSG00000084623	EIF3I	ENST00000677711	1.0	protein_coding	Exon	Protein coding
1187	1A2_vs_1C2_peak_94	+	ENSE00001460965	ENST00000677711	ENSG00000084623	EIF3I	ENST00000677711	1.0	protein_coding	Exon	Protein coding
1188	1A2_vs_1C2_peak_941	+	ENSE00001404916	ENST00000302516	ENSG00000189091	SF3B3	ENST00000302516	1.0	protein_coding	Exon	Protein coding
1189	1A2_vs_1C2_peak_942	+	ENSE00003600445	ENST00000302516	ENSG00000189091	SF3B3	ENST00000302516	1.0	protein_coding	Exon	Protein coding
1190	1A2_vs_1C2_peak_946	+	ENSE00000874845	ENST00000219313	ENSG00000103035	PSMD7	ENST00000219313	1.0	protein_coding	Exon	Protein coding
1191	1A2_vs_1C2_peak_949	+	ENSE00003629383	ENST00000037243	ENSG00000034713	GABARAPL2	ENST00000037243	1.0	protein_coding	Exon	Protein coding
1192	1A2_vs_1C2_peak_949	-		ENST00000564489	ENSG00000259992	ENSG00000259992	ENST00000564489	1.0	lncRNA	Intron	Noncoding RNA
1193	1A2_vs_1C2_peak_95	+	ENSE00003693858	ENST00000373548	ENSG00000116478	HDAC1	ENST00000373548	1.0	protein_coding	Exon	Protein coding
1194	1A2_vs_1C2_peak_959	+	ENSE00003893824	ENST00000253452	ENSG00000131143	COX4I1	ENST00000253452	1.0	protein_coding	Exon	Protein coding
1195	1A2_vs_1C2_peak_96	-	ENSE00001460793	ENST00000329421	ENSG00000175130	MARCKSL1	ENST00000329421	1.0	protein_coding	Exon	Protein coding
1196	1A2_vs_1C2_peak_961	+	ENSE00001834571	ENST00000311528	ENSG00000167526	RPL13	ENST00000311528	1.0	protein_coding	Exon	Protein coding
1197	1A2_vs_1C2_peak_962	-	ENSE00001858423	ENST00000264335	ENSG00000108953	YWHAE	ENST00000264335	1.0	protein_coding	Exon	Protein coding
1198	1A2_vs_1C2_peak_964	-	ENSE00003621688	ENST00000264335	ENSG00000108953	YWHAE	ENST00000264335	1.0	protein_coding	Exon	Protein coding
1199	1A2_vs_1C2_peak_965	-	ENSE00001434347	ENST00000301364	ENSG00000167721	TSR1	ENST00000301364	1.0	protein_coding	Exon	Protein coding
1200	1A2_vs_1C2_peak_966	-	ENSE00001116106	ENST00000301364	ENSG00000167721	TSR1	ENST00000301364	1.0	protein_coding	Exon	Protein coding
1201	1A2_vs_1C2_peak_967	-	ENSE00001488299	ENST00000225655	ENSG00000108518	PFN1	ENST00000225655	1.0	protein_coding	Exon	Protein coding
1202	1A2_vs_1C2_peak_968	-	ENSE00000676461	ENST00000225655	ENSG00000108518	PFN1	ENST00000225655	1.0	protein_coding	Exon	Protein coding
1203	1A2_vs_1C2_peak_969	+	ENSE00003914954	ENST00000381209	ENSG00000129197	RPAIN	ENST00000381209	1.0	protein_coding	Exon	Protein coding
1204	1A2_vs_1C2_peak_969	-	ENSE00003662948	ENST00000225698	ENSG00000108561	C1QBP	ENST00000225698	1.0	protein_coding	Exon	Protein coding
1205	1A2_vs_1C2_peak_969	-	ENSE00000678412	ENST00000225698	ENSG00000108561	C1QBP	ENST00000225698	1.0	protein_coding	Exon	Protein coding
1206	1A2_vs_1C2_peak_971	-	ENSE00002642808	ENST00000570760	ENSG00000262526	ENSG00000262526	ENST00000570760	1.0	nonsense_mediated_decay	Exon	Protein coding
1207	1A2_vs_1C2_peak_971	-	ENSE00001293387	ENST00000302386	ENSG00000170296	GABARAP	ENST00000302386	1.0	protein_coding	Exon	Protein coding
1208	1A2_vs_1C2_peak_972	+	ENSE00003748086	ENST00000336458	ENSG00000132507	EIF5A	ENST00000336458	1.0	protein_coding	Exon	Protein coding
1209	1A2_vs_1C2_peak_973	+	ENSE00003527449	ENST00000293831	ENSG00000161960	EIF4A1	ENST00000293831	1.0	protein_coding	Exon	Protein coding
1210	1A2_vs_1C2_peak_977	+	ENSE00003601249	ENST00000293831	ENSG00000161960	EIF4A1	ENST00000293831	1.0	protein_coding	Exon	Protein coding
1211	1A2_vs_1C2_peak_977	+	ENSE00003790537	ENST00000293831	ENSG00000161960	EIF4A1	ENST00000293831	1.0	protein_coding	Exon	Protein coding
1212	1A2_vs_1C2_peak_977	+	ENSE00003461960	ENST00000293831	ENSG00000161960	EIF4A1	ENST00000293831	1.0	protein_coding	Exon	Protein coding
1213	1A2_vs_1C2_peak_978	+	ENSE00003516120	ENST00000293831	ENSG00000161960	EIF4A1	ENST00000293831	1.0	protein_coding	Exon	Protein coding
1214	1A2_vs_1C2_peak_978	+	ENSE00001485271	ENST00000293831	ENSG00000161960	EIF4A1	ENST00000293831	1.0	protein_coding	Exon	Protein coding
1215	1A2_vs_1C2_peak_973	+	ENSE00003459224	ENST00000581621	ENSG00000264772	ENSG00000264772	ENST00000581621	1.0	lncRNA	Exon	Noncoding RNA
1216	1A2_vs_1C2_peak_977	+	ENSE00003474025	ENST00000581621	ENSG00000264772	ENSG00000264772	ENST00000581621	1.0	lncRNA	Exon	Noncoding RNA
1217	1A2_vs_1C2_peak_977	+	ENSE00002717348	ENST00000581621	ENSG00000264772	ENSG00000264772	ENST00000581621	1.0	lncRNA	Exon	Noncoding RNA
1218	1A2_vs_1C2_peak_978	+	ENSE00002717348	ENST00000581621	ENSG00000264772	ENSG00000264772	ENST00000581621	1.0	lncRNA	Exon	Noncoding RNA
1219	1A2_vs_1C2_peak_973	+	ENSE00003723245	ENST00000614237	ENSG00000277957	SENP3-EIF4A1	ENST00000614237	1.0	nonsense_mediated_decay	Exon	Protein coding
1220	1A2_vs_1C2_peak_977	+	ENSE00003724160	ENST00000614237	ENSG00000277957	SENP3-EIF4A1	ENST00000614237	1.0	nonsense_mediated_decay	Exon	Protein coding
1221	1A2_vs_1C2_peak_977	+	ENSE00003711912	ENST00000614237	ENSG00000277957	SENP3-EIF4A1	ENST00000614237	1.0	nonsense_mediated_decay	Exon	Protein coding
1222	1A2_vs_1C2_peak_977	+	ENSE00003720047	ENST00000614237	ENSG00000277957	SENP3-EIF4A1	ENST00000614237	1.0	nonsense_mediated_decay	Exon	Protein coding
1223	1A2_vs_1C2_peak_978	+	ENSE00003754498	ENST00000614237	ENSG00000277957	SENP3-EIF4A1	ENST00000614237	1.0	nonsense_mediated_decay	Exon	Protein coding
1224	1A2_vs_1C2_peak_978	+	ENSE00003741561	ENST00000614237	ENSG00000277957	SENP3-EIF4A1	ENST00000614237	1.0	nonsense_mediated_decay	Exon	Protein coding
1225	1A2_vs_1C2_peak_979	-		ENST00000582471	ENSG00000263809	ENSG00000263809	ENST00000582471	1.0	nonsense_mediated_decay	Intron	Protein coding
1226	1A2_vs_1C2_peak_980	-	ENSE00003559525	ENST00000582471	ENSG00000263809	ENSG00000263809	ENST00000582471	1.0	nonsense_mediated_decay	Exon	Protein coding
1227	1A2_vs_1C2_peak_979	-	ENSE00001278148	ENST00000648839	ENSG00000161970	RPL26	ENST00000648839	1.0	protein_coding	Exon	Protein coding
1228	1A2_vs_1C2_peak_980	-	ENSE00003572151	ENST00000648839	ENSG00000161970	RPL26	ENST00000648839	1.0	protein_coding	Exon	Protein coding
1229	1A2_vs_1C2_peak_98	+	ENSE00001864556	ENST00000373493	ENSG00000162521	RBBP4	ENST00000373493	1.0	protein_coding	Exon	Protein coding
1230	1A2_vs_1C2_peak_982	-	ENSE00002725249	ENST00000583934	ENSG00000265401	ENSG00000265401	ENST00000583934	1.0	lncRNA	Exon	Noncoding RNA
1231	1A2_vs_1C2_peak_982	-	ENSE00002707066	ENST00000583934	ENSG00000265401	ENSG00000265401	ENST00000583934	1.0	lncRNA	Exon	Noncoding RNA
1232	1A2_vs_1C2_peak_983	+	ENSE00002084640	ENST00000702366	ENSG00000175061	SNHG29	ENST00000702366	1.0	lncRNA	Exon	Noncoding RNA
1233	1A2_vs_1C2_peak_983	+	ENSE00001857647	ENST00000702366	ENSG00000175061	SNHG29	ENST00000702366	1.0	lncRNA	Exon	Noncoding RNA
1234	1A2_vs_1C2_peak_984	+		ENST00000702366	ENSG00000175061	SNHG29	ENST00000702366	1.0	lncRNA	Intron	Noncoding RNA
1235	1A2_vs_1C2_peak_984	-	ENSE00001949860	ENST00000470794	ENSG00000181350	LRRC75A	ENST00000470794	1.0	protein_coding	Exon	Protein coding
1236	1A2_vs_1C2_peak_986	-	ENSE00002646111	ENST00000573866	ENSG00000262202	ENSG00000262202	ENST00000573866	1.0	lncRNA	Exon	Noncoding RNA
1237	1A2_vs_1C2_peak_989	+	ENSE00003651969	ENST00000422514	ENSG00000198242	RPL23A	ENST00000422514	1.0	protein_coding	Exon	Protein coding
1238	1A2_vs_1C2_peak_990	+	ENSE00003569228	ENST00000422514	ENSG00000198242	RPL23A	ENST00000422514	1.0	protein_coding	Exon	Protein coding
1239	1A2_vs_1C2_peak_99	-	ENSE00003891667	ENST00000672715	ENSG00000004455	AK2	ENST00000672715	1.0	protein_coding	Exon	Protein coding
1240	1A2_vs_1C2_peak_993	-	ENSE00002336744	ENST00000479035	ENSG00000125691	RPL23	ENST00000479035	1.0	protein_coding	Exon	Protein coding
1241	1A2_vs_1C2_peak_993	-	ENSE00001900622	ENST00000479035	ENSG00000125691	RPL23	ENST00000479035	1.0	protein_coding	Exon	Protein coding
1242	1A2_vs_1C2_peak_994	-	ENSE00003577730	ENST00000479035	ENSG00000125691	RPL23	ENST00000479035	1.0	protein_coding	Exon	Protein coding
1243	1A2_vs_1C2_peak_996	+	ENSE00000718555	ENST00000225430	ENSG00000108298	RPL19	ENST00000225430	1.0	protein_coding	Exon	Protein coding
1244	1A2_vs_1C2_peak_999	-	ENSE00001750547	ENST00000423485	ENSG00000131747	TOP2A	ENST00000423485	1.0	protein_coding	Exon	Protein coding
