# Supplementary material for: Regulatory role of lncH19 in RAC1 alternative splicing: implication for RAC1B expression in colorectal cancer
Source: J Exp Clin Cancer Res. 2024 Aug 5;43:217. doi: 10.1186/s13046-024-03139-z (PMC11299361; doi:10.1186/s13046-024-03139-z)
Supplement: Supplementary file 2 — Supplementary Material 2 [file 13046_2024_3139_MOESM2_ESM.txt]

H19&RBFOX2&hnRNPM
RRBP1
NEAT1
MAPRE1
FMC1-LUC7L2
PKM
CYB5B
H3-3B
RPL13A
ARHGAP5
SLC7A6
CTNNB1
WDR43
RBM6
CCNL1
HNRNPU
PRPF40A
ENSG00000273734
OGT
KDELR2
CUL4A
AMD1
ATP13A3
COA1
SLC39A14
RPL5
ANKRD10
RPS3A
GSPT1
PTBP1
OAZ1
TTC3
HNRNPK
PRKDC
GNB1
LUC7L2
PPP4R2
PCMTD2
FARP1
SFPQ
ZFAS1
SRRM2
BCLAF1
ENSG00000286001
USP34
RANBP1
ADNP
ARHGAP12
RPL22
NKD1
RAC1
MGAT5
RPS7
SNX5
ENSG00000255872
PUM2
TM7SF3
SON
